# Supplementary material for: Impact of Antibiotics on the Subgingival Microbiome in Advanced Periodontitis: Secondary Analysis of a Randomized Controlled Trial
Source: Diagnostics (Basel). 2025 Aug 11;15(16):2012. doi: 10.3390/diagnostics15162012 (PMC12385641; doi:10.3390/diagnostics15162012)
Supplement: Supplementary file 1 [file diagnostics-15-02012-s001.zip]

Archive with 5 entries (5 files):
- Suppl. Fig.S2.pptx
- Suppl.Fig.S1.pptx
- SupplementaryTable S1.xlsx
- SupplementaryTable S2.xlsx
- SupplementaryTable S3.xlsx
