# Supplementary material for: Impact of Antibiotics on the Subgingival Microbiome in Advanced Periodontitis: Secondary Analysis of a Randomized Controlled Trial
Source: Diagnostics (Basel). 2025 Aug 11;15(16):2012. doi: 10.3390/diagnostics15162012 (PMC12385641; doi:10.3390/diagnostics15162012)
Supplement: Supplementary file 1 [file diagnostics-15-02012-s001.zip › SupplementaryTable S1.xlsx]

## Sheet: table_mc20000_sorted_L2
# Constructed from biom file Phylum
#OTU ID	4003210002	4003210003	4003210004	4003210005	4003210006	4003210007	4003210008	4003210011	4003210012	4003210013	4003210014	4003210015	4003210016	4003210017	4003210018	4003210019	4003210020	4003210023	4003210024	4003210025	4003210026	4003210027	4003210028	4003210029	4003210030	4003210031	4003210032	4003210035	4003210036	4003210037	4003210038	4003210039	4003210040	4003210041	4003210042	4003210043	4003210044	4003210047	4003210048	4003210049	4003210050	4003210051	4003210052	4003210053	4003210054	4003210055	4003210056	4003210059	4003210060
D_0__Bacteria;D_1__Acidobacteria	0	0	0	0	0	0	0	0	0	0	0	0	0	0	0	0	0	0	0	0	0	0	0	0	0	0	0	0	0	0	0	0	0	0	0	0	0	0	0	0	0	0	0	0	0	0	0	0	0
D_0__Bacteria;D_1__Actinobacteria	0.156881	0.312982	0.159223	0.04021	0.252211	0.163939	0.0336817	0.147559	0.0448664	0.0687059	0.047939	0.0684162	0.0993494	0.202107	0.13406	0.12001	0.339293	0.0752796	0.173504	0.150844	0.115364	0.0713078	0.167601	0.062699	0.0432086	0.0195812	0.113276	0.157633	0.16283	0.133764	0.0335251	0.177968	0.0431442	0.0282658	0.0482438	0.0757445	0.0164453	0.402979	0.0859212	0.212108	0.150524	0.171171	0.116322	0.0262329	0.0951461	0.314792	0.0854301	0.275238	0.134923
D_0__Bacteria;D_1__Bacteroidetes	0.239252	0.107486	0.298379	0.361944	0.150404	0.181269	0.368287	0.171024	0.283705	0.287217	0.216863	0.320334	0.274977	0.12132	0.210559	0.279426	0.163365	0.292912	0.228549	0.242141	0.254444	0.372426	0.262699	0.269867	0.320134	0.34974	0.231848	0.234983	0.167487	0.219221	0.348669	0.182885	0.357246	0.333599	0.284731	0.290182	0.265908	0.128313	0.122371	0.160598	0.262201	0.238629	0.224402	0.321649	0.243492	0.0725952	0.243342	0.18122	0.272936
D_0__Bacteria;D_1__Chloroflexi	0	2.48694e-05	5.18529e-05	0.000396868	7.55801e-05	0.000165997	0.00032818	0	1.56656e-05	0.000128525	0	0.000552061	0	3.26216e-05	5.7446e-05	0.000180292	0	0.000175127	2.2964e-05	0.000124083	0.000103838	9.08843e-05	0.000104772	0	0	9.7177e-05	1.64981e-05	0.000275021	0	3.39115e-05	0	2.09227e-05	1.45512e-05	4.82969e-05	0.00012824	0.000354162	0.000343684	0	0	0	0	0	0	0.000942659	0	6.26253e-05	4.69139e-05	0	6.90584e-05
D_0__Bacteria;D_1__Cyanobacteria	0	0	0	0	0	0	0	0	0	0	0	0	0	0	0	0	0	0	0	0	0	0	0	0	0	0	0	0	0	0	0	0	0	0	0	0	0	0	3.65778e-05	0	0	0	0	0	0	0	0	0	0
D_0__Bacteria;D_1__Deinococcus-Thermus	0	0	0	0	0	0	0	0	0	0	0	0	0	0	0	0	0	0	0	0	0	0	0	0	0	0	0	0	0	0	0	0	0	0	0	0	0	0	0	0	0	0	0	0	0	0	0	0	0
D_0__Bacteria;D_1__Fibrobacteres	0	0	0	0	0	0	0	0	0	0	0	0	0	0	0	0	0	0	0	0	0	0	0	0	0	0	0	0	0	0	0	0	0	0	0	0	0	0	0	0	0	0	0	0	0	0	0	0	0
D_0__Bacteria;D_1__Firmicutes	0.140643	0.186595	0.0948735	0.146859	0.231829	0.187411	0.143605	0.207238	0.170285	0.137687	0.285207	0.197934	0.149355	0.221599	0.188806	0.196595	0.196428	0.141878	0.218663	0.146501	0.144812	0.132	0.152776	0.0964487	0.227426	0.292721	0.171844	0.0909862	0.176363	0.143073	0.200272	0.334554	0.138076	0.187658	0.287449	0.176296	0.202017	0.217864	0.486667	0.156023	0.285448	0.170596	0.169183	0.244055	0.406119	0.398873	0.126793	0.169842	0.162494
D_0__Bacteria;D_1__Fusobacteria	0.275824	0.279483	0.331219	0.267904	0.268662	0.304987	0.267882	0.2826	0.206677	0.29581	0.204773	0.249059	0.252628	0.22535	0.161959	0.161155	0.235743	0.214105	0.141045	0.307616	0.256334	0.257802	0.245202	0.254502	0.251317	0.203051	0.269761	0.328925	0.390289	0.235719	0.239649	0.218642	0.251968	0.279241	0.138589	0.255259	0.230835	0.071448	0.188979	0.315891	0.240659	0.324493	0.379546	0.0451803	0.187046	0.16498	0.373982	0.241561	0.226978
D_0__Bacteria;D_1__Gracilibacteria	0	0	0	0	0	0	0	0	0.00264749	0	0	0	0	0.000260973	0.000191487	0	0	0	0.000975968	0	0	0	0.0010128	0.00182872	1.48025e-05	0	8.24906e-05	0.00495038	0	0	0	0	0.000669354	0	0	0	0	0	0	0	0	1.69025e-05	0	0	0	0	3.12759e-05	0	0
D_0__Bacteria;D_1__Proteobacteria	0.0172713	0.0785874	0.0745644	0.10894	0.0310382	0.0207662	0.0199326	0.131392	0.0664693	0.0279267	0.183635	0.0404582	0.0749768	0.118694	0.135419	0.0209911	0.0357397	0.0953441	0.0505552	0.106077	0.193097	0.0161047	0.0492605	0.046812	0.0271034	0.0281327	0.0573309	0.107212	0.021091	0.139393	0.0427353	0.055215	0.0284475	0.0749568	0.0431526	0.0236519	0.0363446	0.167159	0.0319324	0.0354005	0.0288785	0.0365431	0.045186	0.11658	0.0257534	0.0286323	0.059909	0.0508947	0.0379994
D_0__Bacteria;D_1__SR1 (Absconditabacteria)	0	7.46083e-05	0	0	5.03867e-05	0	0.000293635	0	0.000798947	0.00504921	0	1.97165e-05	0.000206548	0.000554568	0.000612757	0.00369598	0	0	0.000321495	0.000358462	0	0.000327183	0	0.000179606	0	9.7177e-05	0.00191378	0.0062109	0	0.00596843	0.00109105	0	0.00049474	0	0.00521935	0.00113948	0.000343684	0	0	0	0	0.0257086	0.00173237	1.34666e-05	1.99175e-05	0	6.25518e-05	0	0
D_0__Bacteria;D_1__Saccharibacteria	0.0106654	0.00375528	0.00598037	0.00692716	0.0281158	0.0268749	0.0496934	0.00233267	0.0543911	0.0550823	0	0.0197953	0.0134669	0.013065	0.061697	0.0478545	0	0.00117585	0.0199672	0.00420504	4.15351e-05	0.0146505	0.0127298	0.00488203	0.0179555	0.0327729	0.0685826	0.0505122	0.0335929	0.0796412	0.0184062	0	0.0185236	0.0055783	0.0243912	0.0433772	0.00450226	0.000398098	0.017155	0.0685222	0.0169389	0.011443	0.0276217	0.0603437	0.00143406	0.00275551	0.0219713	0.0121757	0.0191464
D_0__Bacteria;D_1__Spirochaetae	0.0863195	0.0233027	0.0190991	0.0286106	0.0161237	0.0610206	0.0654979	0.0128181	0.080866	0.0476829	0.00682686	0.0309154	0.0887741	0.0573488	0.0931582	0.107389	1.87217e-05	0.0807335	0.100605	0.0118982	0.0230832	0.090848	0.0157159	0.163279	0.0357185	0.0490987	0.052233	0.00490454	0.026798	0.018397	0.0650806	0.0113401	0.132867	0.0598157	0.0981931	0.0857226	0.143952	0.00113144	0.0362303	0.0238845	0.00621977	0.0161587	0.0169869	0.135824	0.00491963	0.00374499	0.0365772	0.042585	0.0784503
D_0__Bacteria;D_1__Synergistetes	0.051371	0.000746083	0.0123583	0.0208717	0.000655027	0.0282029	0.0392607	0.0243891	0.0558793	0.0537603	3.23548e-05	0.0387232	0.031829	0.0214324	0.00601268	0.0265801	0	0.0709014	0.0238366	0.0194259	0.00857701	0.0334272	0.0720834	0.0695894	0.0575819	0.0112239	0.0149143	0.00781519	0.00870362	0.00747749	0.036189	6.27681e-05	0.0216376	0.00821048	0.0234679	0.0354932	0.0723283	0.00176001	0.025513	0.015778	0.00142628	0.000760611	0.00228577	0.0401304	9.95877e-05	0.000313126	0.0271788	0.0135307	0.0470633
D_0__Bacteria;D_1__Tenericutes	0.0155737	0.000373042	0	0.0126637	0.0003779	0.0158527	0.00101909	0.000715968	0.000172322	0.0035069	0	0.0214712	0.00526696	0.00159846	0	0.0025112	0	0.0111081	0.00125154	0.00051012	0.000124605	0.0068345	0.0134283	0.0219773	0.0131002	0.0017006	0.00541138	0.000229184	0.00650863	0.000610407	0.00429337	0	0.00256101	0.00877797	0.00352659	0.00424995	0.0220473	0	0.00135338	0.00300948	0.00348483	0	0.00033685	0.000942659	0.000836537	0	0.00394076	0.00819019	0.0134837
D_0__Bacteria;D_1__Verrucomicrobia	0	0	0	0	0	0	0	0	0	0	0	0	0	1.63108e-05	0	0	0	0	0	0	0	0	0	0	0	0	0	0	0	0	0	0	0	0	0	0	0	0	0	0	0	0	0	0	0	0	0	0	0
D_0__Bacteria;Other	0.00361664	0.00609301	0.00181485	0.00229101	0.017459	0.0060257	0.00335089	0.0176221	0.0301093	0.0146152	0.0524579	0.00936533	0.0067128	0.0136032	0.00534247	0.00865399	0.0283634	0.0134848	0.0391306	0.00687972	0.00249211	0.00154503	0.00480207	0.002988	0.00371544	0.00828434	0.00856252	0.00300231	0.0030539	0.0132933	0.00643296	0.0170938	0.00161518	0.0111204	0.0372536	0.00475809	0.00202774	0.00773147	0.00104247	0.00641907	0.000999868	0.00261988	0.0134259	0.00504996	0.0324058	0.0116984	0.0182182	0.00257064	0.00359104
Unassigned;Other	0.00258331	0.000497389	0.00243709	0.00238121	0.00299801	0.00348594	0.00716815	0.00230958	0.00311746	0.00282756	0.00226483	0.00295747	0.00245792	0.0030175	0.0021255	0.0249575	0.00104841	0.0029021	0.00157303	0.00341918	0.00152642	0.00263564	0.00258439	0.00494734	0.00272367	0.00349837	0.00422352	0.0023606	0.00328294	0.00340811	0.00365574	0.00221781	0.00273562	0.00272878	0.00565537	0.0037726	0.00290413	0.00121525	0.0027982	0.00236583	0.00322016	0.00185927	0.0029715	0.00305691	0.0027287	0.00155311	0.00251771	0.00219202	0.00286592
[truncated: 193 more columns]

## Sheet: table_mc20000_sorted_L3
# Constructed from biom file class
#OTU ID	4003210002	4003210003	4003210004	4003210005	4003210006	4003210007	4003210008	4003210011	4003210012	4003210013	4003210014	4003210015	4003210016	4003210017	4003210018	4003210019	4003210020	4003210023	4003210024	4003210025	4003210026	4003210027	4003210028	4003210029	4003210030	4003210031	4003210032	4003210035	4003210036	4003210037	4003210038	4003210039	4003210040	4003210041	4003210042	4003210043	4003210044	4003210047	4003210048	4003210049	4003210050	4003210051	4003210052	4003210053	4003210054	4003210055	4003210056	4003210059	4003210060
D_0__Bacteria;D_1__Acidobacteria;D_2__Holophagae	0	0	0	0	0	0	0	0	0	0	0	0	0	0	0	0	0	0	0	0	0	0	0	0	0	0	0	0	0	0	0	0	0	0	0	0	0	0	0	0	0	0	0	0	0	0	0	0	0
D_0__Bacteria;D_1__Actinobacteria;D_2__Actinobacteria	0.153412	0.311117	0.157097	0.0394162	0.250372	0.151555	0.030918	0.147351	0.0433155	0.0606272	0.0465909	0.0654784	0.0988124	0.197736	0.125653	0.09983	0.336691	0.0750794	0.172563	0.14861	0.112363	0.0678179	0.162712	0.0618173	0.0409586	0.0112239	0.106231	0.15667	0.157868	0.131594	0.0282399	0.159117	0.0419219	0.0270101	0.0396261	0.074913	0.0158954	0.401282	0.0766305	0.209863	0.132085	0.169008	0.115431	0.0101673	0.0714442	0.312688	0.08457	0.273385	0.133334
D_0__Bacteria;D_1__Actinobacteria;D_2__Coriobacteriia	0.00110713	0.00176573	0.00203955	0.000793737	0.00136044	0.0118024	0.00276362	2.30958e-05	0.00147257	0.00806037	0.00131576	0.00262229	0.000516369	0.00411033	0.00754457	0.020154	0.00260231	0.000200145	0.000757811	0.00220592	0.00246096	0.0033809	0.00443536	0.000816393	0.00224999	0.00835722	0.00684672	0.000572961	0.00492442	0.00200078	0.00522855	0.0188513	0.0012223	0.00124365	0.0086177	0.000708324	0.000463973	0.000880005	0.00929076	0.00205271	0.0167184	0.00190998	0.000842126	0.0160656	0.0235824	0.00140281	0.000750622	0.000737316	0.00115673
D_0__Bacteria;D_1__Actinobacteria;D_2__Thermoleophilia	0	4.97389e-05	0	0	0	0	0	0	0	0	0	0	0	0	0	0	0	0	0	0	0	0	0	0	0	0	0	0	0	0	0	0	0	0	0	0	0	0	0	0	0	0	0	0	0	0	0	0	0
D_0__Bacteria;D_1__Actinobacteria;Other	0.00236189	4.97389e-05	8.64215e-05	0	0.000478674	0.00058099	0	0.000184766	7.83282e-05	1.83608e-05	3.23548e-05	0.000315464	2.06548e-05	0.000260973	0.000861689	2.57559e-05	0	0	0.000183712	2.7574e-05	0.000539957	0.000109061	0.000454014	6.53115e-05	0	0	0.000197977	0.000389613	3.81738e-05	0.000169558	5.66781e-05	0	0	1.20742e-05	0	0.000123187	8.5921e-05	0.000817148	0	0.000191354	0.00172036	0.000253537	4.81215e-05	0	0.000119505	0.000701403	0.000109466	0.00111594	0.000431615
D_0__Bacteria;D_1__Bacteroidetes;D_2__Bacteroidia	0.200834	0.0759513	0.262393	0.352509	0.11201	0.160901	0.360774	0.132847	0.243742	0.263734	0.0835508	0.316351	0.236765	0.0807059	0.0920476	0.233387	0.162691	0.244652	0.192495	0.209563	0.208091	0.363883	0.23951	0.227186	0.315516	0.331568	0.187831	0.131323	0.122729	0.150347	0.327004	0.169265	0.305342	0.232308	0.21048	0.263805	0.264808	0.0662099	0.096163	0.110081	0.232866	0.211095	0.178422	0.290999	0.227737	0.0341809	0.217102	0.114344	0.256258
D_0__Bacteria;D_1__Bacteroidetes;D_2__Cytophagia	0	0	0	0	0	0	0	0	0	0	0	0	0	0	0	0	0	0	0	0	0	0	0	0	0	0	0	0	0	0	0	0	0	0	0	0	0	0	0	0	0	0	0	0	0	0	0	0	0
D_0__Bacteria;D_1__Bacteroidetes;D_2__Flavobacteriia	0.0183046	0.0280776	0.0357439	0.00939856	0.0379664	0.0122838	0.00718542	0.0381773	0.0222139	0.0213168	0.132924	0.0039433	0.0252195	0.0303381	0.0981368	0.0258718	9.36084e-05	0.04821	0.0292216	0.0323995	0.0460417	0.00828865	0.0231198	0.023806	0.00438155	0.0046645	0.0270899	0.10366	0.0348908	0.0673144	0.0165642	0.0128884	0.0232964	0.0563625	0.0595673	0.0257153	0.000842026	0.0618727	0.0259885	0.0484996	0.0287315	0.0275172	0.0459319	0.0306499	0.0153564	0.0383768	0.0198758	0.0667371	0.0164704
D_0__Bacteria;D_1__Bacteroidetes;D_2__Sphingobacteriia	0.020076	0.00320816	0	3.60789e-05	0	0.00788486	0	0	0.0176238	0.00207476	0	0	0.0129505	0.0101616	0.0203742	0.0201283	1.87217e-05	5.00363e-05	0.00680881	0	0	3.63537e-05	0	0.0187934	1.48025e-05	0.013459	0.0168446	0	0.00977248	0.0014582	0.00498767	0	0.0283602	0.0442762	0.0146834	0.000631333	0.000257763	0	1.82889e-05	0.00196573	1.47039e-05	0	0	0	0	3.75752e-05	0.00614571	1.99275e-05	0
D_0__Bacteria;D_1__Bacteroidetes;Other	3.69045e-05	0.000248694	0.00024198	0	0.000428287	0.000199197	0.00032818	0	0.000125325	9.18038e-05	0.000388257	3.9433e-05	4.13095e-05	0.000114176	0	3.86339e-05	0.000561651	0	2.2964e-05	0.000179231	0.000311514	0.000218122	6.98483e-05	8.16393e-05	0.000222038	4.85885e-05	8.24906e-05	0	9.54344e-05	0.000101735	0.000113356	0.000732294	0.00024737	0.000652009	0	3.07967e-05	0	0.000230478	0.000201178	5.21875e-05	0.000588157	1.69025e-05	4.81215e-05	0	0.000398351	0	0.000218931	0.000119565	0.000207175
D_0__Bacteria;D_1__Chloroflexi;D_2__Anaerolineae	0	2.48694e-05	5.18529e-05	0.000396868	7.55801e-05	0.000165997	0.00032818	0	1.56656e-05	0.000128525	0	0.000552061	0	3.26216e-05	5.7446e-05	0.000180292	0	0.000175127	2.2964e-05	0.000124083	0.000103838	9.08843e-05	0.000104772	0	0	9.7177e-05	1.64981e-05	0.000275021	0	3.39115e-05	0	2.09227e-05	1.45512e-05	4.82969e-05	0.00012824	0.000354162	0.000343684	0	0	0	0	0	0	0.000942659	0	6.26253e-05	4.69139e-05	0	6.90584e-05
D_0__Bacteria;D_1__Cyanobacteria;D_2__Chloroplast	0	0	0	0	0	0	0	0	0	0	0	0	0	0	0	0	0	0	0	0	0	0	0	0	0	0	0	0	0	0	0	0	0	0	0	0	0	0	3.65778e-05	0	0	0	0	0	0	0	0	0	0
D_0__Bacteria;D_1__Deinococcus-Thermus;D_2__Deinococci	0	0	0	0	0	0	0	0	0	0	0	0	0	0	0	0	0	0	0	0	0	0	0	0	0	0	0	0	0	0	0	0	0	0	0	0	0	0	0	0	0	0	0	0	0	0	0	0	0
D_0__Bacteria;D_1__Fibrobacteres;D_2__Fibrobacteria	0	0	0	0	0	0	0	0	0	0	0	0	0	0	0	0	0	0	0	0	0	0	0	0	0	0	0	0	0	0	0	0	0	0	0	0	0	0	0	0	0	0	0	0	0	0	0	0	0
D_0__Bacteria;D_1__Firmicutes;D_2__Bacilli	0.0629959	0.0829147	0.0212424	0.0241188	0.111707	0.0247834	0.0112099	0.133078	0.0564276	0.0191319	0.193287	0.0636448	0.0308582	0.164805	0.0932539	0.0394195	0.102576	0.0780066	0.159921	0.0536453	0.0451279	0.0100336	0.0476714	0.0144665	0.0589141	0.109203	0.0550377	0.038205	0.0101351	0.0636858	0.0127951	0.0714928	0.0188874	0.0500598	0.10013	0.0360322	0.00553331	0.0694366	0.392992	0.0254675	0.0521843	0.0635701	0.0700167	0.159862	0.0993686	0.282477	0.00863215	0.0104221	0.0457167
D_0__Bacteria;D_1__Firmicutes;D_2__Clostridia	0.0463151	0.0498632	0.0173189	0.0814121	0.0330789	0.0657847	0.0549616	0.0655227	0.0471849	0.0447819	0.0316969	0.0527219	0.0663431	0.0318877	0.0201061	0.0674934	0.0116823	0.046859	0.0321725	0.0323581	0.0193346	0.0555303	0.0263153	0.0478243	0.0939961	0.0195812	0.0402719	0.00992368	0.0521645	0.0257219	0.0593703	0.0499634	0.0522532	0.0746912	0.0621321	0.0669828	0.181139	0.00532194	0.0350598	0.039245	0.1125	0.0278214	0.0178651	0.0413558	0.0387795	0.0178482	0.0572818	0.0399745	0.0533303
D_0__Bacteria;D_1__Firmicutes;D_2__Erysipelotrichia	0.00140237	0.00223825	0.000207412	0.00407692	0.00105812	0.00423293	0.000742724	6.92873e-05	0.000877275	0.00508593	0.00156381	0.00477139	0.000516369	0.000619811	0.000229784	0.00180292	0	0.000100073	0.000287049	0.000716925	0.000103838	0.000781605	0.00104772	9.79672e-05	0.00778613	0.00386279	0.00463597	0.000183347	0.00648954	0.000949523	0.00606456	0.000146459	0.000727558	0.00629068	0.00115416	0.000307967	0.000395237	0.00041905	0.000457222	0.000835	0.000646973	0.00128459	0.000348881	0.00561556	0.00730974	0	0.00120412	0.000876808	0.00183005
D_0__Bacteria;D_1__Firmicutes;D_2__Negativicutes	0.029745	0.0515792	0.0560184	0.0372335	0.085859	0.0925766	0.0765006	0.00854543	0.065592	0.0684856	0.0585837	0.0765788	0.0516369	0.0241889	0.0750244	0.087699	0.0821507	0.0169123	0.0261904	0.0583742	0.0801421	0.0655821	0.0777411	0.033962	0.0666854	0.159346	0.0717833	0.0426741	0.107364	0.0520033	0.121773	0.212951	0.065844	0.0563263	0.123918	0.072711	0.0149503	0.142603	0.0581587	0.0904758	0.120087	0.0778865	0.0806997	0.0336799	0.260502	0.0985346	0.0596588	0.118568	0.0615483
D_0__Bacteria;D_1__Firmicutes;Other	0.000184522	0	8.64215e-05	1.80395e-05	0.000125967	3.31994e-05	0.000189999	2.30958e-05	0.000203653	0.000201968	7.54945e-05	0.000216881	0	9.78649e-05	0.000191487	0.000180292	1.87217e-05	0	9.18558e-05	0.00140628	0.000103838	7.27074e-05	0	9.79672e-05	4.44076e-05	0.000728828	0.000115487	0	0.000209956	0.000712142	0.000269221	0	0.000363779	0.000289782	0.000115416	0.000261772	0	8.381e-05	0	0	2.94079e-05	3.38049e-05	0.000252638	0.00354171	0.00015934	1.25251e-05	1.5638e-05	0	6.90584e-05
D_0__Bacteria;D_1__Fusobacteria;D_2__Fusobacteriia	0.275824	0.279483	0.331219	0.267904	0.268662	0.304987	0.267882	0.2826	0.206677	0.29581	0.204773	0.249059	0.252628	0.22535	0.161959	0.161155	0.235743	0.214105	0.141045	0.307616	0.256334	0.257802	0.245202	0.254502	0.251317	0.203051	0.269761	0.328925	0.390289	0.235719	0.239649	0.218642	0.251968	0.279241	0.138589	0.255259	0.230835	0.071448	0.188979	0.315891	0.240659	0.324493	0.379546	0.0451803	0.187046	0.16498	0.373982	0.241561	0.226978
D_0__Bacteria;D_1__Gracilibacteria;D_2__uncultured bacterium	0	0	0	0	0	0	0	0	0.00264749	0	0	0	0	0.000260973	0.000191487	0	0	0	0.000975968	0	0	0	0.0010128	0.00182872	1.48025e-05	0	8.24906e-05	0.00495038	0	0	0	0	0.000669354	0	0	0	0	0	0	0	0	1.69025e-05	0	0	0	0	3.12759e-05	0	0
D_0__Bacteria;D_1__Proteobacteria;D_2__Alphaproteobacteria	0	0	0	0	0	0	0	0	0	0	0	0	0	0	0	0	0	0	0	0	0	0	0	0	0	0.000534474	0	0	0	0	0	0	0	0	0	0	0	0	0	0	0	0	0	0	0	0	0	0	0
D_0__Bacteria;D_1__Proteobacteria;D_2__Betaproteobacteria	0.00206665	0.0650833	0.0429515	0.0372695	0.00357746	0.00214136	0.0060627	0.0900273	0.0406053	0.0116407	0.155314	0.0124608	0.0476299	0.0980933	0.0855753	0.00534436	0.0128992	0.0736784	0.0353989	0.0687834	0.168653	0.00176316	0.0295807	0.021814	0.00121381	0.00906176	0.0380116	0.0682969	0.00517255	0.118673	0.0188313	0.0207135	0.010666	0.0678693	0.0201464	0.00166302	0.00329937	0.146814	0.00753502	0.00901105	0.000117631	0.0150601	0.013486	0.102346	0.00458103	0.000475952	0.0243483	0.0135905	0.0221505
D_0__Bacteria;D_1__Proteobacteria;D_2__Deltaproteobacteria	0.0032845	0	0.00243709	1.80395e-05	0.000806187	0.000165997	0.000967268	0.000554298	0.00430805	0.00648135	0	0.0168182	0	0.00168001	0.000497865	0.00209911	1.87217e-05	0.00735533	0.00203231	0.00122704	0.00509844	0	0.00921997	0.00724957	0.0119753	0.000850299	0.00194678	0.00121468	7.63475e-05	0.000830832	0.0028339	0	0.00394337	6.03712e-05	0.00191077	0.00264852	0.0118743	0	0.00598047	0.00224406	0.000132335	0.000169025	0	0.0039861	1.99175e-05	0.000200401	0.00478521	0.00372644	0.00222713
D_0__Bacteria;D_1__Proteobacteria;D_2__Epsilonproteobacteria	0.0108868	0.012957	0.0215535	0.0715445	0.0265538	0.0182597	0.0125918	0.0347129	0.00993201	0.00855611	0.0266927	0.00835979	0.0225963	0.0133422	0.0273634	0.0123113	0.0217172	0.0141352	0.00613138	0.0229002	0.0178809	0.0138689	0.00906281	0.0141399	0.0137812	0.0148195	0.0143369	0.0271583	0.0154031	0.0121064	0.0184487	0.0304634	0.0121066	0.00363434	0.0198643	0.0169536	0.0210678	0.0197792	0.0182523	0.0238845	0.0285992	0.0121191	0.0161447	0.00927846	0.0201765	0.0126754	0.0172643	0.0319836	0.0124996
D_0__Bacteria;D_1__Proteobacteria;D_2__Gammaproteobacteria	0.00103332	0.000522258	0.00762237	0.000108237	7.55801e-05	0.000199197	0.000310908	0.0060049	0.0116082	0.00124853	0.0015746	0.00279974	0.00475059	0.0055783	0.0219827	0.00122341	0.00106714	5.00363e-05	0.00698104	0.0131528	0.00141219	0.000454422	0.00139697	0.00359213	0.000133223	0.00286672	0.00298616	0.0105425	0.000438998	0.00776574	0.00257885	0.00403808	0.00173159	0.00339286	0.0012311	0.00238675	0.000103105	0.000544765	0.0001646	0.000260938	2.94079e-05	0.00917803	0.0155432	0.000915726	0.00097596	0.0152305	0.0134643	0.00157427	0.0011222
D_0__Bacteria;D_1__Proteobacteria;Other	0	2.48694e-05	0	0	2.51934e-05	0	0	9.2383e-05	1.56656e-05	0	5.39246e-05	1.97165e-05	0	0	0	1.2878e-05	3.74434e-05	0.000125091	1.1482e-05	1.3787e-05	5.19189e-05	1.81769e-05	0	1.63279e-05	0	0	4.94943e-05	0	0	1.69558e-05	4.25086e-05	0	0	0	0	0	0	2.09525e-05	0	0	0	1.69025e-05	1.20304e-05	5.38663e-05	0	5.01002e-05	4.69139e-05	1.99275e-05	0
D_0__Bacteria;D_1__SR1 (Absconditabacteria);D_2__uncultured bacterium	0	7.46083e-05	0	0	5.03867e-05	0	0.000293635	0	0.000798947	0.00504921	0	1.97165e-05	0.000206548	0.000554568	0.000612757	0.00369598	0	0	0.000321495	0.000358462	0	0.000327183	0	0.000179606	0	9.7177e-05	0.00191378	0.00618798	0	0.00595147	0.00109105	0	0.00049474	0	0.00521935	0.00113948	0.000343684	0	0	0	0	0.0257086	0.00173237	1.34666e-05	1.99175e-05	0	6.25518e-05	0	0
D_0__Bacteria;D_1__SR1 (Absconditabacteria);Other	0	0	0	0	0	0	0	0	0	0	0	0	0	0	0	0	0	0	0	0	0	0	0	0	0	0	0	2.29184e-05	0	1.69558e-05	0	0	0	0	0	0	0	0	0	0	0	0	0	0	0	0	0	0	0
D_0__Bacteria;D_1__Saccharibacteria;D_2__TM7 phylum sp. canine oral taxon 237	0	0	0	0	0	0	0	0	0	0	0	0	0	0	0	0	0	0	0	0	0	0	0	0	0	0	3.29962e-05	0	0	0	0	0	0	0	0	0	0	0	0	0	0	0	0	0	0	0	0	0	0
D_0__Bacteria;D_1__Saccharibacteria;D_2__TM7 phylum sp. oral clone DR034	0	0	0	0	0	0	0	0	0	0	0	0	0	0	0	0	0	0	0	0	0	0	0	0	0	0	0	0	0	0	0	0	0	0	0	0	0	0	0	0	0	0	2.40607e-05	0	0	0	0	0	0
D_0__Bacteria;D_1__Saccharibacteria;D_2__TM7 phylum sp. oral clone HD027	0	0	0	0	0	0	0	0	0	0	0	0	0	0	0	0	0	0	0	0	0	0	0	0	0	0	0	0	0	3.39115e-05	0	0	0	0	0	0	0	0	0	0	0	0	0	0	0	0	0	0	0
D_0__Bacteria;D_1__Saccharibacteria;D_2__Unknown Class	0.000590471	2.48694e-05	0.00024198	1.80395e-05	0.000176354	0.000298795	0	0	0.000203653	0.00110165	0	0	0.000351131	0.00039146	0.00494035	0.00370885	0	0	8.03739e-05	1.3787e-05	1.03838e-05	0.00127238	0.000296855	0	0	0.000437297	0.00181479	0	0.00190869	3.39115e-05	0.000722646	0	1.45512e-05	0	0.00102592	0	3.43684e-05	0	0	0.000313125	0	0.00255227	0.000601518	0	0.00127472	2.50501e-05	0.00167326	5.97824e-05	0.000310763
D_0__Bacteria;D_1__Saccharibacteria;D_2__uncultured Candidatus Saccharibacteria bacterium	0	0	0	0	0	0	0	0	0	1.83608e-05	0	0	0	0	3.82973e-05	0	0	0	0	0	0	0	0	0	0	0	1.64981e-05	0	0	0.000101735	0	0	0	0	1.2824e-05	0	0	0	0	0	0	0	0	0	0	0	0	0	0
D_0__Bacteria;D_1__Saccharibacteria;D_2__uncultured bacterium	0.00811898	0.00373042	0.00573838	0.00687304	0.0278639	0.0210816	0.0153899	0.00154742	0.0352477	0.0183975	0	0.0196573	0.0129505	0.00766608	0.0130594	0.0250863	0	0.00117585	0.0136406	0.00410853	0	0.00928838	0.0123108	0.00342885	0.00208716	0.0123415	0.0283438	0.0503747	0.031627	0.0711633	0.0114206	0	0.0115827	0.0055783	0.0208005	0.0381263	0.00410702	0.000272383	0.017155	0.0605723	0.0169389	0.00730186	0.0267916	0.0593067	0.000119505	0.00271794	0.0171079	0.0121159	0.0186458
D_0__Bacteria;D_1__Saccharibacteria;D_2__uncultured bacterium I025	0	0	0	0	0	3.31994e-05	1.72726e-05	0	0	3.67215e-05	0	0	0	0	0	0	0	0	1.1482e-05	0	0	0	0	0	1.48025e-05	0	0	0	0	0	0	0	0	0	0	0	0	0	0	0	0	0	0	0	0	0	0	0	0
D_0__Bacteria;D_1__Saccharibacteria;Other	0.00195594	0	0	3.60789e-05	7.55801e-05	0.00546131	0.0342862	0.000785256	0.0189397	0.0355281	0	0.000138015	0.000165238	0.00500742	0.0436589	0.0190594	0	0	0.00623471	8.27221e-05	3.11514e-05	0.00408979	0.000122234	0.00145318	0.0158535	0.0199942	0.0383746	0.000137511	5.72607e-05	0.00830832	0.00626293	0	0.00692636	0	0.00255197	0.00525084	0.000360868	0.000125715	0	0.00763677	0	0.00158883	0.000204516	0.00103693	3.98351e-05	1.25251e-05	0.00319014	0	0.000189911
D_0__Bacteria;D_1__Spirochaetae;D_2__Spirochaetes	0.0863195	0.0233027	0.0190991	0.0286106	0.0161237	0.0610206	0.0654979	0.0128181	0.080866	0.0476829	0.00682686	0.0309154	0.0887741	0.0573488	0.0931582	0.107389	1.87217e-05	0.0807335	0.100605	0.0118982	0.0230832	0.090848	0.0157159	0.163279	0.0357185	0.0490987	0.052233	0.00490454	0.026798	0.018397	0.0650806	0.0113401	0.132867	0.0598157	0.0981931	0.0857226	0.143952	0.00113144	0.0362303	0.0238845	0.00621977	0.0161587	0.0169869	0.135824	0.00491963	0.00374499	0.0365772	0.042585	0.0784503
D_0__Bacteria;D_1__Synergistetes;D_2__Synergistia	0.051371	0.000746083	0.0123583	0.0208717	0.000655027	0.0282029	0.0392607	0.0243891	0.0558793	0.0537603	3.23548e-05	0.0387232	0.031829	0.0214324	0.00601268	0.0265801	0	0.0709014	0.0238366	0.0194259	0.00857701	0.0334272	0.0720834	0.0695894	0.0575819	0.0112239	0.0149143	0.00781519	0.00870362	0.00747749	0.036189	6.27681e-05	0.0216376	0.00821048	0.0234679	0.0354932	0.0723283	0.00176001	0.025513	0.015778	0.00142628	0.000760611	0.00228577	0.0401304	9.95877e-05	0.000313126	0.0271788	0.0135307	0.0470633
D_0__Bacteria;D_1__Tenericutes;D_2__Mollicutes	0.0155737	0.000373042	0	0.0126637	0.0003779	0.0158527	0.00101909	0.000715968	0.000172322	0.0035069	0	0.0214712	0.00526696	0.00159846	0	0.0025112	0	0.0111081	0.00125154	0.00051012	0.000124605	0.0068345	0.0134283	0.0219773	0.0131002	0.0017006	0.00541138	0.000229184	0.00650863	0.000610407	0.00429337	0	0.00256101	0.00877797	0.00352659	0.00424995	0.0220473	0	0.00135338	0.00300948	0.00348483	0	0.00033685	0.000942659	0.000836537	0	0.00394076	0.00819019	0.0134837
D_0__Bacteria;D_1__Verrucomicrobia;D_2__Opitutae	0	0	0	0	0	0	0	0	0	0	0	0	0	1.63108e-05	0	0	0	0	0	0	0	0	0	0	0	0	0	0	0	0	0	0	0	0	0	0	0	0	0	0	0	0	0	0	0	0	0	0	0
D_0__Bacteria;Other;Other	0.00361664	0.00609301	0.00181485	0.00229101	0.017459	0.0060257	0.00335089	0.0176221	0.0301093	0.0146152	0.0524579	0.00936533	0.0067128	0.0136032	0.00534247	0.00865399	0.0283634	0.0134848	0.0391306	0.00687972	0.00249211	0.00154503	0.00480207	0.002988	0.00371544	0.00828434	0.00856252	0.00300231	0.0030539	0.0132933	0.00643296	0.0170938	0.00161518	0.0111204	0.0372536	0.00475809	0.00202774	0.00773147	0.00104247	0.00641907	0.000999868	0.00261988	0.0134259	0.00504996	0.0324058	0.0116984	0.0182182	0.00257064	0.00359104
Unassigned;Other;Other	0.00258331	0.000497389	0.00243709	0.00238121	0.00299801	0.00348594	0.00716815	0.00230958	0.00311746	0.00282756	0.00226483	0.00295747	0.00245792	0.0030175	0.0021255	0.0249575	0.00104841	0.0029021	0.00157303	0.00341918	0.00152642	0.00263564	0.00258439	0.00494734	0.00272367	0.00349837	0.00422352	0.0023606	0.00328294	0.00340811	0.00365574	0.00221781	0.00273562	0.00272878	0.00565537	0.0037726	0.00290413	0.00121525	0.0027982	0.00236583	0.00322016	0.00185927	0.0029715	0.00305691	0.0027287	0.00155311	0.00251771	0.00219202	0.00286592
[truncated: 193 more columns]

## Sheet: table_mc20000_sorted_L4
# Constructed from biom file order
#OTU ID	4003210002	4003210003	4003210004	4003210005	4003210006	4003210007	4003210008	4003210011	4003210012	4003210013	4003210014	4003210015	4003210016	4003210017	4003210018	4003210019	4003210020	4003210023	4003210024	4003210025	4003210026	4003210027	4003210028	4003210029	4003210030	4003210031	4003210032	4003210035	4003210036	4003210037	4003210038	4003210039	4003210040	4003210041	4003210042	4003210043	4003210044	4003210047	4003210048	4003210049	4003210050	4003210051	4003210052	4003210053	4003210054	4003210055	4003210056	4003210059	4003210060
D_0__Bacteria;D_1__Acidobacteria;D_2__Holophagae;D_3__Subgroup 10	0	0	0	0	0	0	0	0	0	0	0	0	0	0	0	0	0	0	0	0	0	0	0	0	0	0	0	0	0	0	0	0	0	0	0	0	0	0	0	0	0	0	0	0	0	0	0	0	0
D_0__Bacteria;D_1__Actinobacteria;D_2__Actinobacteria;D_3__Actinomycetales	0.0564269	0.199428	0.0554653	0.000739618	0.0615978	0.0425285	0.00507816	0.0313871	0.020851	0.0319477	0.00129419	0.0239161	0.0180109	0.0535484	0.0350803	0.051074	0.00312652	0.000350254	0.040451	0.0427949	0.0787299	0.0541307	0.0288648	0.015838	0.0130262	0.00728828	0.026298	0.0439117	0.0890403	0.0135477	0.0123133	0.0982739	0.0172868	0.00614578	0.00725836	0.0122571	0.0145035	0.280722	0.00488313	0.0380099	0.116293	0.0591755	0.0199223	0.0082146	0.0220089	0.0962675	0.00694325	0.140349	0.0246193
D_0__Bacteria;D_1__Actinobacteria;D_2__Actinobacteria;D_3__Bifidobacteriales	0	4.97389e-05	0	0	0	0	3.45453e-05	0	0	0	3.23548e-05	0	0	0	0	0	1.87217e-05	0	0	0	0	0	0	0	4.44076e-05	0.000145766	0	0	5.72607e-05	0	0	0.00104613	0	0	2.56479e-05	0	0	0	0.00354804	0	0.000352894	0	0	0	0.00223076	7.51503e-05	0	0	0
D_0__Bacteria;D_1__Actinobacteria;D_2__Actinobacteria;D_3__Corynebacteriales	0.0651364	0.0506342	0.0798707	0	0.171592	0.0440888	0.0240263	0.0262137	0.019535	0.0262742	0	0.000118299	0.022555	0.0453278	0.0727074	0.0430253	0.000187217	2.50181e-05	0.0268908	0.0485855	0.0225432	0.00859766	0.110308	0.0430566	0.0204867	0.000996064	0.0708099	0.0893819	0.0663269	0.113587	0.0111372	0.000355686	0.022889	0	0.000269303	0.0622094	0.0003265	0.00234668	5.48667e-05	0.168966	5.88157e-05	0.091138	0.084008	0.000161599	0.0193001	0.000363226	0.022331	0.0468694	0.0597528
D_0__Bacteria;D_1__Actinobacteria;D_2__Actinobacteria;D_3__Micrococcales	0.0305569	0.00962447	0.0151756	0.00699931	0.0153176	0.0638591	0.000639088	0.0284309	0.000689288	9.18038e-05	0	0.0385851	0.0414954	0.0930532	0.0125424	0.00240818	0.27753	0.0610693	0.0811087	0.0105471	0.00407044	0.00421703	0.022334	0.00102866	0.005847	0.00201642	0.00806758	0.0137281	0.000725302	0.000830832	0.00195539	0.0324092	0.000669354	0.00673742	0.02375	0.000107788	0.000103105	0.0559222	0.0594572	0.00213969	0.00891059	0.00539188	0.00218953	8.07994e-05	0.0112335	0.202129	0.00537945	0.0809254	0.0462001
D_0__Bacteria;D_1__Actinobacteria;D_2__Actinobacteria;D_3__Micromonosporales	0	0	0	0	0	0	0	0	0	0	0	0	0	0	0	0	0	0	0	0	0	0	0	0	0	0	0	0	0	0	0	0	0	0	0	0	0	0	0	0	0	0	0	0	0	0	0	0	0
D_0__Bacteria;D_1__Actinobacteria;D_2__Actinobacteria;D_3__Propionibacteriales	0.00110713	0.0513056	0.00644704	0.0316593	0.000806187	0.000713788	0.00110545	0.0610883	0.00213053	0.00225837	0.0452643	0.00266172	0.0165651	0.00564354	0.00471057	0.00312935	0.0553975	0.0136099	0.0238596	0.046545	0.00610567	0.000799782	0.000855641	0.00182872	0.00149506	0.000728828	0.000841404	0.00930488	0.00152695	0.00252641	0.00274889	0.0267601	0.00104768	0.0140906	0.00791239	0.000200179	0.000962315	0.0620194	0.00859578	0.000260938	0.00639621	0.0127783	0.00897465	0.00171025	0.0163722	0.0126628	0.0498851	0.00500179	0.00233072
D_0__Bacteria;D_1__Actinobacteria;D_2__Actinobacteria;Other	0.000184522	7.46083e-05	0.000138274	1.80395e-05	0.00105812	0.000365194	3.45453e-05	0.000230958	0.000109659	5.50823e-05	0	0.000197165	0.000185893	0.000163108	0.000612757	0.00019317	0.000430599	2.50181e-05	0.000252604	0.00013787	0.000913773	7.27074e-05	0.000349241	6.53115e-05	5.92101e-05	4.85885e-05	0.000214475	0.000343776	0.000190869	0.00110212	8.50171e-05	0.000271995	2.91023e-05	3.62227e-05	0.000410367	0.000138585	0	0.000272383	9.14445e-05	0.000487084	7.35197e-05	0.000523976	0.00033685	0	0.000298763	0.00118988	3.12759e-05	0.00023913	0.000431615
D_0__Bacteria;D_1__Actinobacteria;D_2__Coriobacteriia;D_3__Coriobacteriales	0.00110713	0.00176573	0.00203955	0.000793737	0.00136044	0.0118024	0.00276362	2.30958e-05	0.00147257	0.00806037	0.00131576	0.00262229	0.000516369	0.00411033	0.00754457	0.020154	0.00260231	0.000200145	0.000757811	0.00220592	0.00246096	0.0033809	0.00443536	0.000816393	0.00224999	0.00835722	0.00684672	0.000572961	0.00492442	0.00200078	0.00522855	0.0188513	0.0012223	0.00124365	0.0086177	0.000708324	0.000463973	0.000880005	0.00929076	0.00205271	0.0167184	0.00190998	0.000842126	0.0160656	0.0235824	0.00140281	0.000750622	0.000737316	0.00115673
D_0__Bacteria;D_1__Actinobacteria;D_2__Thermoleophilia;D_3__Solirubrobacterales	0	4.97389e-05	0	0	0	0	0	0	0	0	0	0	0	0	0	0	0	0	0	0	0	0	0	0	0	0	0	0	0	0	0	0	0	0	0	0	0	0	0	0	0	0	0	0	0	0	0	0	0
D_0__Bacteria;D_1__Actinobacteria;Other;Other	0.00236189	4.97389e-05	8.64215e-05	0	0.000478674	0.00058099	0	0.000184766	7.83282e-05	1.83608e-05	3.23548e-05	0.000315464	2.06548e-05	0.000260973	0.000861689	2.57559e-05	0	0	0.000183712	2.7574e-05	0.000539957	0.000109061	0.000454014	6.53115e-05	0	0	0.000197977	0.000389613	3.81738e-05	0.000169558	5.66781e-05	0	0	1.20742e-05	0	0.000123187	8.5921e-05	0.000817148	0	0.000191354	0.00172036	0.000253537	4.81215e-05	0	0.000119505	0.000701403	0.000109466	0.00111594	0.000431615
D_0__Bacteria;D_1__Bacteroidetes;D_2__Bacteroidia;D_3__Bacteroidales	0.200834	0.0759513	0.262393	0.352509	0.11201	0.160901	0.360774	0.132847	0.243742	0.263734	0.0835508	0.316351	0.236765	0.0807059	0.0920476	0.233387	0.162691	0.244652	0.192495	0.209563	0.208091	0.363883	0.23951	0.227186	0.315516	0.331568	0.187831	0.131323	0.122729	0.150347	0.327004	0.169265	0.305342	0.232308	0.21048	0.263805	0.264808	0.0662099	0.096163	0.110081	0.232866	0.211095	0.178422	0.290999	0.227737	0.0341809	0.217102	0.114344	0.256258
D_0__Bacteria;D_1__Bacteroidetes;D_2__Cytophagia;D_3__Cytophagales	0	0	0	0	0	0	0	0	0	0	0	0	0	0	0	0	0	0	0	0	0	0	0	0	0	0	0	0	0	0	0	0	0	0	0	0	0	0	0	0	0	0	0	0	0	0	0	0	0
D_0__Bacteria;D_1__Bacteroidetes;D_2__Flavobacteriia;D_3__Flavobacteriales	0.0183046	0.0280776	0.0357439	0.00939856	0.0379664	0.0122838	0.00718542	0.0381773	0.0222139	0.0213168	0.132924	0.0039433	0.0252195	0.0303381	0.0981368	0.0258718	9.36084e-05	0.04821	0.0292216	0.0323995	0.0460417	0.00828865	0.0231198	0.023806	0.00438155	0.0046645	0.0270899	0.10366	0.0348908	0.0673144	0.0165642	0.0128884	0.0232964	0.0563625	0.0595673	0.0257153	0.000842026	0.0618727	0.0259885	0.0484996	0.0287315	0.0275172	0.0459319	0.0306499	0.0153564	0.0383768	0.0198758	0.0667371	0.0164704
D_0__Bacteria;D_1__Bacteroidetes;D_2__Sphingobacteriia;D_3__Sphingobacteriales	0.020076	0.00320816	0	3.60789e-05	0	0.00788486	0	0	0.0176238	0.00207476	0	0	0.0129505	0.0101616	0.0203742	0.0201283	1.87217e-05	5.00363e-05	0.00680881	0	0	3.63537e-05	0	0.0187934	1.48025e-05	0.013459	0.0168446	0	0.00977248	0.0014582	0.00498767	0	0.0283602	0.0442762	0.0146834	0.000631333	0.000257763	0	1.82889e-05	0.00196573	1.47039e-05	0	0	0	0	3.75752e-05	0.00614571	1.99275e-05	0
D_0__Bacteria;D_1__Bacteroidetes;Other;Other	3.69045e-05	0.000248694	0.00024198	0	0.000428287	0.000199197	0.00032818	0	0.000125325	9.18038e-05	0.000388257	3.9433e-05	4.13095e-05	0.000114176	0	3.86339e-05	0.000561651	0	2.2964e-05	0.000179231	0.000311514	0.000218122	6.98483e-05	8.16393e-05	0.000222038	4.85885e-05	8.24906e-05	0	9.54344e-05	0.000101735	0.000113356	0.000732294	0.00024737	0.000652009	0	3.07967e-05	0	0.000230478	0.000201178	5.21875e-05	0.000588157	1.69025e-05	4.81215e-05	0	0.000398351	0	0.000218931	0.000119565	0.000207175
D_0__Bacteria;D_1__Chloroflexi;D_2__Anaerolineae;D_3__Anaerolineales	0	2.48694e-05	5.18529e-05	0.000396868	7.55801e-05	0.000165997	0.00032818	0	1.56656e-05	0.000128525	0	0.000552061	0	3.26216e-05	5.7446e-05	0.000180292	0	0.000175127	2.2964e-05	0.000124083	0.000103838	9.08843e-05	0.000104772	0	0	9.7177e-05	1.64981e-05	0.000275021	0	3.39115e-05	0	2.09227e-05	1.45512e-05	4.82969e-05	0.00012824	0.000354162	0.000343684	0	0	0	0	0	0	0.000942659	0	6.26253e-05	4.69139e-05	0	6.90584e-05
D_0__Bacteria;D_1__Cyanobacteria;D_2__Chloroplast;D_3__uncultured Cyanobacterium sp.	0	0	0	0	0	0	0	0	0	0	0	0	0	0	0	0	0	0	0	0	0	0	0	0	0	0	0	0	0	0	0	0	0	0	0	0	0	0	1.82889e-05	0	0	0	0	0	0	0	0	0	0
D_0__Bacteria;D_1__Cyanobacteria;D_2__Chloroplast;D_3__uncultured bacterium	0	0	0	0	0	0	0	0	0	0	0	0	0	0	0	0	0	0	0	0	0	0	0	0	0	0	0	0	0	0	0	0	0	0	0	0	0	0	0	0	0	0	0	0	0	0	0	0	0
D_0__Bacteria;D_1__Cyanobacteria;D_2__Chloroplast;D_3__uncultured eukaryote	0	0	0	0	0	0	0	0	0	0	0	0	0	0	0	0	0	0	0	0	0	0	0	0	0	0	0	0	0	0	0	0	0	0	0	0	0	0	0	0	0	0	0	0	0	0	0	0	0
D_0__Bacteria;D_1__Cyanobacteria;D_2__Chloroplast;Other	0	0	0	0	0	0	0	0	0	0	0	0	0	0	0	0	0	0	0	0	0	0	0	0	0	0	0	0	0	0	0	0	0	0	0	0	0	0	1.82889e-05	0	0	0	0	0	0	0	0	0	0
D_0__Bacteria;D_1__Deinococcus-Thermus;D_2__Deinococci;D_3__Deinococcales	0	0	0	0	0	0	0	0	0	0	0	0	0	0	0	0	0	0	0	0	0	0	0	0	0	0	0	0	0	0	0	0	0	0	0	0	0	0	0	0	0	0	0	0	0	0	0	0	0
D_0__Bacteria;D_1__Deinococcus-Thermus;D_2__Deinococci;D_3__Thermales	0	0	0	0	0	0	0	0	0	0	0	0	0	0	0	0	0	0	0	0	0	0	0	0	0	0	0	0	0	0	0	0	0	0	0	0	0	0	0	0	0	0	0	0	0	0	0	0	0
D_0__Bacteria;D_1__Fibrobacteres;D_2__Fibrobacteria;D_3__Fibrobacterales	0	0	0	0	0	0	0	0	0	0	0	0	0	0	0	0	0	0	0	0	0	0	0	0	0	0	0	0	0	0	0	0	0	0	0	0	0	0	0	0	0	0	0	0	0	0	0	0	0
D_0__Bacteria;D_1__Firmicutes;D_2__Bacilli;D_3__Bacillales	0.00103332	0	0.000777793	3.60789e-05	0.00128486	0.000132798	0.000138181	0.0223798	0.0127988	0.00115673	0.00374237	0.000473195	0.00270577	0.000880784	0.00469142	0.00190594	0.00202194	0	0.00577544	0.00124083	0.000155757	0.000436245	8.73103e-05	0.0018777	0.000666114	0.00160342	0.0017653	0.000114592	0.000171782	0.0060193	0.00089268	0.000334763	0.000785763	0.00195603	0.010926	0.00411136	0.000721736	2.09525e-05	0.00168258	0.000347917	0	0.00163954	0.00357302	0.000242398	0.00752883	0	0.000562966	0.000498187	0.00184731
D_0__Bacteria;D_1__Firmicutes;D_2__Bacilli;D_3__Lactobacillales	0.0619626	0.0829147	0.0204646	0.0240827	0.110422	0.0246506	0.0110718	0.110698	0.0436288	0.0179752	0.189545	0.0631716	0.0281524	0.163924	0.0885625	0.0375135	0.100554	0.0779815	0.154123	0.0524045	0.0449722	0.00959738	0.0475841	0.0125725	0.058248	0.107575	0.0532559	0.0380904	0.00996335	0.0576496	0.0119024	0.0711581	0.0181017	0.0481037	0.0892035	0.0319208	0.00481158	0.0694156	0.391218	0.0251022	0.0521843	0.0613728	0.0664437	0.159619	0.0918398	0.282477	0.00806918	0.00992388	0.0438175
D_0__Bacteria;D_1__Firmicutes;D_2__Bacilli;Other	0	0	0	0	0	0	0	0	0	0	0	0	0	0	0	0	0	2.50181e-05	2.2964e-05	0	0	0	0	1.63279e-05	0	2.42943e-05	1.64981e-05	0	0	1.69558e-05	0	0	0	0	0	0	0	0	9.14445e-05	1.73958e-05	0	0.000557781	0	0	0	0	0	0	5.17938e-05
D_0__Bacteria;D_1__Firmicutes;D_2__Clostridia;D_3__Clostridiales	0.0463151	0.0498632	0.0173189	0.0814121	0.0330789	0.0657847	0.0549616	0.0655227	0.0471849	0.0447819	0.0316969	0.0527219	0.0663431	0.0318877	0.0201061	0.0674934	0.0116823	0.046859	0.0321725	0.0323581	0.0193346	0.0555303	0.0263153	0.0478243	0.0939961	0.0195812	0.0402719	0.00992368	0.0521645	0.0257219	0.0593703	0.0499634	0.0522532	0.0746912	0.0621321	0.0669828	0.181139	0.00532194	0.0350598	0.039245	0.1125	0.0278214	0.0178651	0.0413558	0.0387795	0.0178482	0.0572818	0.0399745	0.0533303
D_0__Bacteria;D_1__Firmicutes;D_2__Erysipelotrichia;D_3__Erysipelotrichales	0.00140237	0.00223825	0.000207412	0.00407692	0.00105812	0.00423293	0.000742724	6.92873e-05	0.000877275	0.00508593	0.00156381	0.00477139	0.000516369	0.000619811	0.000229784	0.00180292	0	0.000100073	0.000287049	0.000716925	0.000103838	0.000781605	0.00104772	9.79672e-05	0.00778613	0.00386279	0.00463597	0.000183347	0.00648954	0.000949523	0.00606456	0.000146459	0.000727558	0.00629068	0.00115416	0.000307967	0.000395237	0.00041905	0.000457222	0.000835	0.000646973	0.00128459	0.000348881	0.00561556	0.00730974	0	0.00120412	0.000876808	0.00183005
D_0__Bacteria;D_1__Firmicutes;D_2__Negativicutes;D_3__Selenomonadales	0.029745	0.0515792	0.0560184	0.0372335	0.085859	0.0925766	0.0765006	0.00854543	0.065592	0.0684856	0.0585837	0.0765788	0.0516369	0.0241889	0.0750244	0.087699	0.0821507	0.0169123	0.0261904	0.0583742	0.0801421	0.0655821	0.0777411	0.033962	0.0666854	0.159346	0.0717833	0.0426741	0.107364	0.0520033	0.121773	0.212951	0.065844	0.0563263	0.123918	0.072711	0.0149503	0.142603	0.0581587	0.0904758	0.120087	0.0778865	0.0806997	0.0336799	0.260502	0.0985346	0.0596588	0.118568	0.0615483
D_0__Bacteria;D_1__Firmicutes;Other;Other	0.000184522	0	8.64215e-05	1.80395e-05	0.000125967	3.31994e-05	0.000189999	2.30958e-05	0.000203653	0.000201968	7.54945e-05	0.000216881	0	9.78649e-05	0.000191487	0.000180292	1.87217e-05	0	9.18558e-05	0.00140628	0.000103838	7.27074e-05	0	9.79672e-05	4.44076e-05	0.000728828	0.000115487	0	0.000209956	0.000712142	0.000269221	0	0.000363779	0.000289782	0.000115416	0.000261772	0	8.381e-05	0	0	2.94079e-05	3.38049e-05	0.000252638	0.00354171	0.00015934	1.25251e-05	1.5638e-05	0	6.90584e-05
D_0__Bacteria;D_1__Fusobacteria;D_2__Fusobacteriia;D_3__Fusobacteriales	0.275824	0.279483	0.331219	0.267904	0.268662	0.304987	0.267882	0.2826	0.206677	0.29581	0.204773	0.249059	0.252628	0.22535	0.161959	0.161155	0.235743	0.214105	0.141045	0.307616	0.256334	0.257802	0.245202	0.254502	0.251317	0.203051	0.269761	0.328925	0.390289	0.235719	0.239649	0.218642	0.251968	0.279241	0.138589	0.255259	0.230835	0.071448	0.188979	0.315891	0.240659	0.324493	0.379546	0.0451803	0.187046	0.16498	0.373982	0.241561	0.226978
D_0__Bacteria;D_1__Gracilibacteria;D_2__uncultured bacterium;D_3__	0	0	0	0	0	0	0	0	0.00264749	0	0	0	0	0.000260973	0.000191487	0	0	0	0.000975968	0	0	0	0.0010128	0.00182872	1.48025e-05	0	8.24906e-05	0.00495038	0	0	0	0	0.000669354	0	0	0	0	0	0	0	0	1.69025e-05	0	0	0	0	3.12759e-05	0	0
D_0__Bacteria;D_1__Proteobacteria;D_2__Alphaproteobacteria;D_3__Caulobacterales	0	0	0	0	0	0	0	0	0	0	0	0	0	0	0	0	0	0	0	0	0	0	0	0	0	0	0	0	0	0	0	0	0	0	0	0	0	0	0	0	0	0	0	0	0	0	0	0	0
D_0__Bacteria;D_1__Proteobacteria;D_2__Alphaproteobacteria;D_3__Rhizobiales	0	0	0	0	0	0	0	0	0	0	0	0	0	0	0	0	0	0	0	0	0	0	0	0	0	0	0	0	0	0	0	0	0	0	0	0	0	0	0	0	0	0	0	0	0	0	0	0	0
D_0__Bacteria;D_1__Proteobacteria;D_2__Alphaproteobacteria;D_3__Rhodobacterales	0	0	0	0	0	0	0	0	0	0	0	0	0	0	0	0	0	0	0	0	0	0	0	0	0	0	0	0	0	0	0	0	0	0	0	0	0	0	0	0	0	0	0	0	0	0	0	0	0
D_0__Bacteria;D_1__Proteobacteria;D_2__Alphaproteobacteria;D_3__Rhodospirillales	0	0	0	0	0	0	0	0	0	0	0	0	0	0	0	0	0	0	0	0	0	0	0	0	0	0	0	0	0	0	0	0	0	0	0	0	0	0	0	0	0	0	0	0	0	0	0	0	0
D_0__Bacteria;D_1__Proteobacteria;D_2__Alphaproteobacteria;D_3__Rickettsiales	0	0	0	0	0	0	0	0	0	0	0	0	0	0	0	0	0	0	0	0	0	0	0	0	0	0.000534474	0	0	0	0	0	0	0	0	0	0	0	0	0	0	0	0	0	0	0	0	0	0	0
D_0__Bacteria;D_1__Proteobacteria;D_2__Alphaproteobacteria;D_3__Sphingomonadales	0	0	0	0	0	0	0	0	0	0	0	0	0	0	0	0	0	0	0	0	0	0	0	0	0	0	0	0	0	0	0	0	0	0	0	0	0	0	0	0	0	0	0	0	0	0	0	0	0
D_0__Bacteria;D_1__Proteobacteria;D_2__Betaproteobacteria;D_3__Burkholderiales	3.69045e-05	0.000124347	0.0267042	3.60789e-05	0	4.97991e-05	0.00148545	0.0799113	0.014898	0.00198296	0.0694334	0.000847809	0.00291232	0.0625194	0.00656799	0.000167414	0.000280825	0.0201646	0.0125728	0.0253405	0.0506729	0.000763428	0.0205528	0.00153482	0.000133223	0.00116612	0.0121426	0.013201	0.00341655	0.00345898	9.91867e-05	0.00575374	0.00189165	0.00441917	0.0012824	3.07967e-05	0.000790473	0.0479603	0.000566956	0	8.82236e-05	0.00701452	0.00256247	0.000794527	0.000398351	3.75752e-05	0.00389385	0.0116177	0
D_0__Bacteria;D_1__Proteobacteria;D_2__Betaproteobacteria;D_3__Methylophilales	0	0	0	0	0	0	0	0	0	0	0	0	0	0	0	0	0	0	0	0	0	0	0	0	0	0	0	0	0	0	0	0	0	0	0	0	0	0	0	0	0	0	0	0	0	0	0	0	0
D_0__Bacteria;D_1__Proteobacteria;D_2__Betaproteobacteria;D_3__Neisseriales	0.00202974	0.064959	0.0155904	0.0372154	0.00357746	0.00209156	0.00452543	0.0081759	0.025488	0.00873972	0.0845107	0.0115736	0.0446143	0.0340244	0.0789499	0.00517694	0.0126184	0.0530635	0.0226195	0.0424089	0.11688	0.000945197	0.00853895	0.0200833	0.00108058	0.00782275	0.0244832	0.0544771	0.00171782	0.114791	0.0186613	0.0148551	0.00861429	0.0633052	0.0187999	0.000877706	0.00245734	0.0978691	0.00694978	0.00901105	2.94079e-05	0.00787654	0.00905886	0.101444	0.00418268	0.000425852	0.019438	0.00197282	0.0221505
D_0__Bacteria;D_1__Proteobacteria;D_2__Betaproteobacteria;D_3__Nitrosomonadales	0	0	0	0	0	0	0	0	1.56656e-05	0	0	0	0	0	3.82973e-05	0	0	2.50181e-05	0	0	0	0	0	0	0	0	0	0	0	0	0	0	0	0	0	0	0	0	0	0	0	0	0	0	0	0	0	0	0
D_0__Bacteria;D_1__Proteobacteria;D_2__Betaproteobacteria;D_3__Rhodocyclales	0	0	0.00024198	0	0	0	0	0.000785256	0	0.000881316	0	3.9433e-05	2.06548e-05	0.00019573	1.91487e-05	0	0	0.000125091	0	0.000399824	0	5.45306e-05	6.98483e-05	0.000146951	0	7.28828e-05	0.00107238	0.000343776	0	0.000356071	5.66781e-05	0	0.000160063	2.41485e-05	5.12959e-05	0.000739121	5.15526e-05	0	1.82889e-05	0	0	0	0.00176846	0.000107733	0	1.25251e-05	0.000953915	0	0
D_0__Bacteria;D_1__Proteobacteria;D_2__Betaproteobacteria;Other	0	0	0.000414823	1.80395e-05	0	0	5.18179e-05	0.00115479	0.000203653	3.67215e-05	0.00136969	0	8.2619e-05	0.0013538	0	0	0	0.000300218	0.000206676	0.000634203	0.00110068	0	0.00041909	4.89836e-05	0	0	0.000313464	0.000275021	3.81738e-05	6.7823e-05	1.41695e-05	0.000104613	0	0.000120742	1.2824e-05	1.53984e-05	0	0.000984768	0	0	0	0.000169025	9.62429e-05	0	0	0	6.25518e-05	0	0
D_0__Bacteria;D_1__Proteobacteria;D_2__Deltaproteobacteria;D_3__Bradymonadales	0	0	0	0	0	0	0	0	0	0	0	0	0	0	0	0.000579509	0	0	0	0	0	0	0	0	0	0	0	0	0	1.69558e-05	0	0	0	0	0.000500135	0	0	0	0	0	0	0	0	0	0	0	0	0	0
D_0__Bacteria;D_1__Proteobacteria;D_2__Deltaproteobacteria;D_3__Desulfobacterales	0.00295236	0	0.00243709	1.80395e-05	0.000806187	0.000165997	0.000967268	0.00016167	0.00430805	0.00648135	0	0.0168182	0	0.0016637	0.000459568	2.57559e-05	1.87217e-05	0.00733031	0.00203231	0.00122704	0.00509844	0	0.00921997	0.00724957	0.0108947	0.000850299	0.00150133	0.00121468	7.63475e-05	0.000695186	0.00281974	0	0.00394337	6.03712e-05	0.00139781	0.00264852	0.0118743	0	0.00598047	0.00224406	0.000132335	0.000169025	0	0.00395917	1.99175e-05	0.000200401	0.00478521	0.00372644	0.00222713
D_0__Bacteria;D_1__Proteobacteria;D_2__Deltaproteobacteria;D_3__Desulfovibrionales	0	0	0	0	0	0	0	0.000392628	0	0	0	0	0	1.63108e-05	3.82973e-05	0.00149384	0	2.50181e-05	0	0	0	0	0	0	0.00108058	0	0.000445449	0	0	0.00011869	1.41695e-05	0	0	0	1.2824e-05	0	0	0	0	0	0	0	0	2.69331e-05	0	0	0	0	0
D_0__Bacteria;D_1__Proteobacteria;D_2__Deltaproteobacteria;D_3__Myxococcales	0.00033214	0	0	0	0	0	0	0	0	0	0	0	0	0	0	0	0	0	0	0	0	0	0	0	0	0	0	0	0	0	0	0	0	0	0	0	0	0	0	0	0	0	0	0	0	0	0	0	0
D_0__Bacteria;D_1__Proteobacteria;D_2__Epsilonproteobacteria;D_3__Campylobacterales	0.0108868	0.012957	0.0215535	0.0715445	0.0265538	0.0182597	0.0125918	0.0347129	0.00993201	0.00855611	0.0266927	0.00835979	0.0225963	0.0133422	0.0273634	0.0123113	0.0217172	0.0141352	0.00613138	0.0229002	0.0178809	0.0138689	0.00906281	0.0141399	0.0137812	0.0148195	0.0143369	0.0271583	0.0154031	0.0121064	0.0184487	0.0304634	0.0121066	0.00363434	0.0198643	0.0169536	0.0210678	0.0197792	0.0182523	0.0238845	0.0285992	0.0121191	0.0161447	0.00927846	0.0201765	0.0126754	0.0172643	0.0319836	0.0124996
D_0__Bacteria;D_1__Proteobacteria;D_2__Gammaproteobacteria;D_3__Aeromonadales	0	0	0	0	0	0	0	0	0	0	0	0	0	0	0	0	0	0	0	0	0	0	0	0	0	0	0	0	0	0	0	0	0	0	0	0	0	0	0	0	0	0	0	0	0	0	0	0	0
D_0__Bacteria;D_1__Proteobacteria;D_2__Gammaproteobacteria;D_3__Alteromonadales	0	0	0	0	0	0	0	0	0	0	0	0	0	0	0	0	0	0	0	0	0	0	0	0	0	0	0	0	0	0	0	0	0	0	0	0	0	0	0	0	0	0	0	0	0	0	0	0	0
D_0__Bacteria;D_1__Proteobacteria;D_2__Gammaproteobacteria;D_3__Cardiobacteriales	0.000221427	0	0.00219511	0	2.51934e-05	1.65997e-05	1.72726e-05	0.00263292	0.0029608	0.000642626	0	1.97165e-05	0.00152845	0.00259342	0.000861689	0.000103024	0	0	0.00238825	0.00501847	0.00060226	0.00029083	0.000995338	0.00120826	5.92101e-05	0	0.000164981	0.00391905	3.81738e-05	0.00181427	0.000524272	0	0.00087307	3.62227e-05	2.56479e-05	0.00234055	1.71842e-05	0	0	0.000156563	0	0.000997245	0.00115492	0	0.000119505	0.00397044	0.000265845	0.00143478	3.45292e-05
D_0__Bacteria;D_1__Proteobacteria;D_2__Gammaproteobacteria;D_3__Enterobacteriales	0	0.000397911	0	3.60789e-05	0	1.65997e-05	0	9.2383e-05	0	0	0	0	0	1.63108e-05	0	2.57559e-05	0.000168495	2.50181e-05	2.2964e-05	0	1.03838e-05	0	0	0	5.92101e-05	0	0	0	0	0	0	0.00395439	0	1.20742e-05	0	0	0	4.1905e-05	3.65778e-05	0	1.47039e-05	0	0	1.34666e-05	5.97526e-05	0.000187876	1.5638e-05	0	0
D_0__Bacteria;D_1__Proteobacteria;D_2__Gammaproteobacteria;D_3__Legionellales	0	0	0	0	0	0	0	0	0	0	0	0	0	0	0	0	0	0	0	0	0	0	0	0	0	0	0	0	0	0	0	0	0	0	0	0	0	0	0	0	0	0	0	0	0	0	0	0	0
D_0__Bacteria;D_1__Proteobacteria;D_2__Gammaproteobacteria;D_3__Oceanospirillales	0	0	0	0	0	0	0	0	0	0	0	0	0	0	0	0	0	0	0	0	0	0	0	0	1.48025e-05	0	0	0	0	0	0	0	0	0	0	0	0	0	0	0	0	0	0	0	0	0	0	0	0
D_0__Bacteria;D_1__Proteobacteria;D_2__Gammaproteobacteria;D_3__Pasteurellales	0.000811898	9.94777e-05	0.00542727	3.60789e-05	5.03867e-05	0.000132798	0.000293635	0.0032565	0.0086161	0.000605905	0.0015746	0.00276031	0.00313952	0.00293595	0.0210827	0.00106887	0.000786311	0	0.00453538	0.00812055	0.0007684	0.000163592	0.000401627	0.00236754	0	0.00286672	0.00282118	0.00660051	0.000400825	0.00595147	0.00205458	8.36908e-05	0.000858519	0.00332041	0.00119263	4.61951e-05	5.15526e-05	0.000460955	9.14445e-05	0.000104375	1.47039e-05	0.00818079	0.0143763	0.00090226	0.000796702	0.0110596	0.0131828	0.000139492	0.00105314
D_0__Bacteria;D_1__Proteobacteria;D_2__Gammaproteobacteria;D_3__Pseudomonadales	0	0	0	1.80395e-05	0	1.65997e-05	0	0	1.56656e-05	0	0	0	2.06548e-05	3.26216e-05	0	1.2878e-05	3.74434e-05	0	2.2964e-05	1.3787e-05	0	0	0	0	0	0	0	0	0	0	0	0	0	2.41485e-05	0	0	0	4.1905e-05	1.82889e-05	0	0	0	0	0	0	1.25251e-05	0	0	0
D_0__Bacteria;D_1__Proteobacteria;D_2__Gammaproteobacteria;D_3__Vibrionales	0	0	0	0	0	0	0	0	0	0	0	0	0	0	0	0	0	0	0	0	0	0	0	0	0	0	0	0	0	0	0	0	0	0	0	0	0	0	0	0	0	0	0	0	0	0	0	0	0
D_0__Bacteria;D_1__Proteobacteria;D_2__Gammaproteobacteria;D_3__Xanthomonadales	0	2.48694e-05	0	1.80395e-05	0	0	0	2.30958e-05	0	0	0	1.97165e-05	0	0	0	1.2878e-05	7.48867e-05	0	0	0	0	0	0	0	0	0	0	0	0	0	0	0	0	0	0	0	3.43684e-05	0	1.82889e-05	0	0	0	0	0	0	0	0	0	0
D_0__Bacteria;D_1__Proteobacteria;D_2__Gammaproteobacteria;Other	0	0	0	0	0	1.65997e-05	0	0	1.56656e-05	0	0	0	6.19643e-05	0	3.82973e-05	0	0	2.50181e-05	1.1482e-05	0	3.11514e-05	0	0	1.63279e-05	0	0	0	2.29184e-05	0	0	0	0	0	0	1.2824e-05	0	0	0	0	0	0	0	1.20304e-05	0	0	0	0	0	3.45292e-05
D_0__Bacteria;D_1__Proteobacteria;Other;Other	0	2.48694e-05	0	0	2.51934e-05	0	0	9.2383e-05	1.56656e-05	0	5.39246e-05	1.97165e-05	0	0	0	1.2878e-05	3.74434e-05	0.000125091	1.1482e-05	1.3787e-05	5.19189e-05	1.81769e-05	0	1.63279e-05	0	0	4.94943e-05	0	0	1.69558e-05	4.25086e-05	0	0	0	0	0	0	2.09525e-05	0	0	0	1.69025e-05	1.20304e-05	5.38663e-05	0	5.01002e-05	4.69139e-05	1.99275e-05	0
D_0__Bacteria;D_1__SR1 (Absconditabacteria);D_2__uncultured bacterium;D_3__	0	7.46083e-05	0	0	5.03867e-05	0	0.000293635	0	0.000798947	0.00504921	0	1.97165e-05	0.000206548	0.000554568	0.000612757	0.00369598	0	0	0.000321495	0.000358462	0	0.000327183	0	0.000179606	0	9.7177e-05	0.00191378	0.00618798	0	0.00595147	0.00109105	0	0.00049474	0	0.00521935	0.00113948	0.000343684	0	0	0	0	0.0257086	0.00173237	1.34666e-05	1.99175e-05	0	6.25518e-05	0	0
D_0__Bacteria;D_1__SR1 (Absconditabacteria);Other;Other	0	0	0	0	0	0	0	0	0	0	0	0	0	0	0	0	0	0	0	0	0	0	0	0	0	0	0	2.29184e-05	0	1.69558e-05	0	0	0	0	0	0	0	0	0	0	0	0	0	0	0	0	0	0	0
D_0__Bacteria;D_1__Saccharibacteria;D_2__TM7 phylum sp. canine oral taxon 237;D_3__	0	0	0	0	0	0	0	0	0	0	0	0	0	0	0	0	0	0	0	0	0	0	0	0	0	0	3.29962e-05	0	0	0	0	0	0	0	0	0	0	0	0	0	0	0	0	0	0	0	0	0	0
D_0__Bacteria;D_1__Saccharibacteria;D_2__TM7 phylum sp. oral clone DR034;D_3__	0	0	0	0	0	0	0	0	0	0	0	0	0	0	0	0	0	0	0	0	0	0	0	0	0	0	0	0	0	0	0	0	0	0	0	0	0	0	0	0	0	0	2.40607e-05	0	0	0	0	0	0
D_0__Bacteria;D_1__Saccharibacteria;D_2__TM7 phylum sp. oral clone HD027;D_3__	0	0	0	0	0	0	0	0	0	0	0	0	0	0	0	0	0	0	0	0	0	0	0	0	0	0	0	0	0	3.39115e-05	0	0	0	0	0	0	0	0	0	0	0	0	0	0	0	0	0	0	0
D_0__Bacteria;D_1__Saccharibacteria;D_2__Unknown Class;D_3__Unknown Order	0.000590471	2.48694e-05	0.00024198	1.80395e-05	0.000176354	0.000298795	0	0	0.000203653	0.00110165	0	0	0.000351131	0.00039146	0.00494035	0.00370885	0	0	8.03739e-05	1.3787e-05	1.03838e-05	0.00127238	0.000296855	0	0	0.000437297	0.00181479	0	0.00190869	3.39115e-05	0.000722646	0	1.45512e-05	0	0.00102592	0	3.43684e-05	0	0	0.000313125	0	0.00255227	0.000601518	0	0.00127472	2.50501e-05	0.00167326	5.97824e-05	0.000310763
D_0__Bacteria;D_1__Saccharibacteria;D_2__uncultured Candidatus Saccharibacteria bacterium;D_3__	0	0	0	0	0	0	0	0	0	1.83608e-05	0	0	0	0	3.82973e-05	0	0	0	0	0	0	0	0	0	0	0	1.64981e-05	0	0	0.000101735	0	0	0	0	1.2824e-05	0	0	0	0	0	0	0	0	0	0	0	0	0	0
D_0__Bacteria;D_1__Saccharibacteria;D_2__uncultured bacterium;D_3__	0.00811898	0.00373042	0.00573838	0.00687304	0.0278639	0.0210816	0.0153899	0.00154742	0.0352477	0.0183975	0	0.0196573	0.0129505	0.00766608	0.0130594	0.0250863	0	0.00117585	0.0136406	0.00410853	0	0.00928838	0.0123108	0.00342885	0.00208716	0.0123415	0.0283438	0.0503747	0.031627	0.0711633	0.0114206	0	0.0115827	0.0055783	0.0208005	0.0381263	0.00410702	0.000272383	0.017155	0.0605723	0.0169389	0.00730186	0.0267916	0.0593067	0.000119505	0.00271794	0.0171079	0.0121159	0.0186458
D_0__Bacteria;D_1__Saccharibacteria;D_2__uncultured bacterium I025;D_3__	0	0	0	0	0	3.31994e-05	1.72726e-05	0	0	3.67215e-05	0	0	0	0	0	0	0	0	1.1482e-05	0	0	0	0	0	1.48025e-05	0	0	0	0	0	0	0	0	0	0	0	0	0	0	0	0	0	0	0	0	0	0	0	0
D_0__Bacteria;D_1__Saccharibacteria;Other;Other	0.00195594	0	0	3.60789e-05	7.55801e-05	0.00546131	0.0342862	0.000785256	0.0189397	0.0355281	0	0.000138015	0.000165238	0.00500742	0.0436589	0.0190594	0	0	0.00623471	8.27221e-05	3.11514e-05	0.00408979	0.000122234	0.00145318	0.0158535	0.0199942	0.0383746	0.000137511	5.72607e-05	0.00830832	0.00626293	0	0.00692636	0	0.00255197	0.00525084	0.000360868	0.000125715	0	0.00763677	0	0.00158883	0.000204516	0.00103693	3.98351e-05	1.25251e-05	0.00319014	0	0.000189911
D_0__Bacteria;D_1__Spirochaetae;D_2__Spirochaetes;D_3__Spirochaetales	0.0863195	0.0233027	0.0190991	0.0286106	0.0161237	0.0610206	0.0654979	0.0128181	0.080866	0.0476829	0.00682686	0.0309154	0.0887741	0.0573488	0.0931582	0.107389	1.87217e-05	0.0807335	0.100605	0.0118982	0.0230832	0.090848	0.0157159	0.163279	0.0357185	0.0490987	0.052233	0.00490454	0.026798	0.018397	0.0650806	0.0113401	0.132867	0.0598157	0.0981931	0.0857226	0.143952	0.00113144	0.0362303	0.0238845	0.00621977	0.0161587	0.0169869	0.135824	0.00491963	0.00374499	0.0365772	0.042585	0.0784503
D_0__Bacteria;D_1__Synergistetes;D_2__Synergistia;D_3__Synergistales	0.051371	0.000746083	0.0123583	0.0208717	0.000655027	0.0282029	0.0392607	0.0243891	0.0558793	0.0537603	3.23548e-05	0.0387232	0.031829	0.0214324	0.00601268	0.0265801	0	0.0709014	0.0238366	0.0194259	0.00857701	0.0334272	0.0720834	0.0695894	0.0575819	0.0112239	0.0149143	0.00781519	0.00870362	0.00747749	0.036189	6.27681e-05	0.0216376	0.00821048	0.0234679	0.0354932	0.0723283	0.00176001	0.025513	0.015778	0.00142628	0.000760611	0.00228577	0.0401304	9.95877e-05	0.000313126	0.0271788	0.0135307	0.0470633
D_0__Bacteria;D_1__Tenericutes;D_2__Mollicutes;D_3__Acholeplasmatales	0	0	0	0	0	0	0	0	0	0.00174427	0	0	0	0	0	0	0	0	0	0	0.000114222	0	0	0	0	0	0	2.29184e-05	0	1.69558e-05	0	0	0	0	0	0	0	0	0	0	0	0	0	0	0	0	0	0	0
D_0__Bacteria;D_1__Tenericutes;D_2__Mollicutes;D_3__Mollicutes RF9	0	0	0	0	0	0	0	0	0	3.67215e-05	0	0	0	0	0	0	0	0	1.1482e-05	0	0	0	0	0	0	0	1.64981e-05	0	0	0	0	0	0	1.20742e-05	0	0	0	0	0	0	0	0	0	0	0	0	0	0	0
D_0__Bacteria;D_1__Tenericutes;D_2__Mollicutes;D_3__Mycoplasmatales	0.0143927	0.000373042	0	0.0126637	0.0003779	0.0158527	0.00101909	0.000715968	0.000172322	0.00124853	0	0.0214712	0.00526696	0.00140273	0	0.000746922	0	0.0104075	0.000964486	0.00051012	1.03838e-05	0.0068345	0.0134283	0.0219773	0.0131002	0.000898887	0.00478445	0.000206266	0.00650863	0.000542584	0.00409499	0	5.82047e-05	0.00876589	0.00216725	0.00404977	0.0220473	0	0.00135338	0.00300948	0.00348483	0	0.00033685	0.000686795	0.000836537	0	0.00392513	0.00819019	0.0134837
D_0__Bacteria;D_1__Tenericutes;D_2__Mollicutes;D_3__NB1-n	0.00118094	0	0	0	0	0	0	0	0	0.00047738	0	0	0	0.00019573	0	0.00176428	0	0.000700508	0.000275567	0	0	0	0	0	0	0.00080171	0.00061043	0	0	5.08673e-05	0.000198373	0	0.0025028	0	0.00135934	0.000200179	0	0	0	0	0	0	0	0.000255865	0	0	1.5638e-05	0	0
D_0__Bacteria;D_1__Verrucomicrobia;D_2__Opitutae;D_3__Opitutae vadinHA64	0	0	0	0	0	0	0	0	0	0	0	0	0	1.63108e-05	0	0	0	0	0	0	0	0	0	0	0	0	0	0	0	0	0	0	0	0	0	0	0	0	0	0	0	0	0	0	0	0	0	0	0
D_0__Bacteria;Other;Other;Other	0.00361664	0.00609301	0.00181485	0.00229101	0.017459	0.0060257	0.00335089	0.0176221	0.0301093	0.0146152	0.0524579	0.00936533	0.0067128	0.0136032	0.00534247	0.00865399	0.0283634	0.0134848	0.0391306	0.00687972	0.00249211	0.00154503	0.00480207	0.002988	0.00371544	0.00828434	0.00856252	0.00300231	0.0030539	0.0132933	0.00643296	0.0170938	0.00161518	0.0111204	0.0372536	0.00475809	0.00202774	0.00773147	0.00104247	0.00641907	0.000999868	0.00261988	0.0134259	0.00504996	0.0324058	0.0116984	0.0182182	0.00257064	0.00359104
Unassigned;Other;Other;Other	0.00258331	0.000497389	0.00243709	0.00238121	0.00299801	0.00348594	0.00716815	0.00230958	0.00311746	0.00282756	0.00226483	0.00295747	0.00245792	0.0030175	0.0021255	0.0249575	0.00104841	0.0029021	0.00157303	0.00341918	0.00152642	0.00263564	0.00258439	0.00494734	0.00272367	0.00349837	0.00422352	0.0023606	0.00328294	0.00340811	0.00365574	0.00221781	0.00273562	0.00272878	0.00565537	0.0037726	0.00290413	0.00121525	0.0027982	0.00236583	0.00322016	0.00185927	0.0029715	0.00305691	0.0027287	0.00155311	0.00251771	0.00219202	0.00286592
[truncated: 193 more columns]

## Sheet: table_mc20000_sorted_L5
# Constructed from biom file family
#OTU ID	4003210002	4003210003	4003210004	4003210005	4003210006	4003210007	4003210008	4003210011	4003210012	4003210013	4003210014	4003210015	4003210016	4003210017	4003210018	4003210019	4003210020	4003210023	4003210024	4003210025	4003210026	4003210027	4003210028	4003210029	4003210030	4003210031	4003210032	4003210035	4003210036	4003210037	4003210038	4003210039	4003210040	4003210041	4003210042	4003210043	4003210044	4003210047	4003210048	4003210049	4003210050	4003210051	4003210052	4003210053	4003210054	4003210055	4003210056	4003210059	4003210060
D_0__Bacteria;D_1__Acidobacteria;D_2__Holophagae;D_3__Subgroup 10;D_4__ABS-19	0	0	0	0	0	0	0	0	0	0	0	0	0	0	0	0	0	0	0	0	0	0	0	0	0	0	0	0	0	0	0	0	0	0	0	0	0	0	0	0	0	0	0	0	0	0	0	0	0
D_0__Bacteria;D_1__Actinobacteria;D_2__Actinobacteria;D_3__Actinomycetales;D_4__Actinomycetaceae	0.0564269	0.199428	0.0554653	0.000739618	0.0615978	0.0425285	0.00507816	0.0313871	0.020851	0.0319477	0.00129419	0.0239161	0.0180109	0.0535484	0.0350803	0.051074	0.00312652	0.000350254	0.040451	0.0427949	0.0787299	0.0541307	0.0288648	0.015838	0.0130262	0.00728828	0.026298	0.0439117	0.0890403	0.0135477	0.0123133	0.0982739	0.0172868	0.00614578	0.00725836	0.0122571	0.0145035	0.280722	0.00488313	0.0380099	0.116293	0.0591755	0.0199223	0.0082146	0.0220089	0.0962675	0.00694325	0.140349	0.0246193
D_0__Bacteria;D_1__Actinobacteria;D_2__Actinobacteria;D_3__Bifidobacteriales;D_4__Bifidobacteriaceae	0	4.97389e-05	0	0	0	0	3.45453e-05	0	0	0	3.23548e-05	0	0	0	0	0	1.87217e-05	0	0	0	0	0	0	0	4.44076e-05	0.000145766	0	0	5.72607e-05	0	0	0.00104613	0	0	2.56479e-05	0	0	0	0.00354804	0	0.000352894	0	0	0	0.00223076	7.51503e-05	0	0	0
D_0__Bacteria;D_1__Actinobacteria;D_2__Actinobacteria;D_3__Corynebacteriales;D_4__Corynebacteriaceae	0.0651364	0.0506342	0.0798707	0	0.171592	0.0440888	0.0240263	0.0262137	0.019535	0.0262742	0	0.000118299	0.022555	0.0453278	0.0727074	0.0430253	0.000187217	2.50181e-05	0.0268908	0.0485855	0.0225432	0.00859766	0.110308	0.0430566	0.0204867	0.000996064	0.0708099	0.0893819	0.0663269	0.113587	0.0111372	0.000355686	0.022889	0	0.00012824	0.0622094	0.0003265	0.00234668	5.48667e-05	0.168966	5.88157e-05	0.091138	0.083996	0.000161599	0.0192403	0.000288076	0.022331	0.0468694	0.0597528
D_0__Bacteria;D_1__Actinobacteria;D_2__Actinobacteria;D_3__Corynebacteriales;D_4__Nocardiaceae	0	0	0	0	0	0	0	0	0	0	0	0	0	0	0	0	0	0	0	0	0	0	0	0	0	0	0	0	0	0	0	0	0	0	0	0	0	0	0	0	0	0	0	0	0	0	0	0	0
D_0__Bacteria;D_1__Actinobacteria;D_2__Actinobacteria;D_3__Corynebacteriales;Other	0	0	0	0	0	0	0	0	0	0	0	0	0	0	0	0	0	0	0	0	0	0	0	0	0	0	0	0	0	0	0	0	0	0	0.000141064	0	0	0	0	0	0	0	1.20304e-05	0	5.97526e-05	7.51503e-05	0	0	0
D_0__Bacteria;D_1__Actinobacteria;D_2__Actinobacteria;D_3__Micrococcales;D_4__Brevibacteriaceae	0	0	0	0	0	0	0	0	0	0	0	0	0	0	0	0	0	0	0	0	0	0	0	0	0	0	0	0	0	0	0	0	0	0	0	0	0	0	0	0	0	0	0	0	0	0	0	0	0
D_0__Bacteria;D_1__Actinobacteria;D_2__Actinobacteria;D_3__Micrococcales;D_4__Intrasporangiaceae	0	0	0	0	0	0	0	0	0	0	0	0	0	0	0	0	0	0	0	0	0	0	0	0	0	0	0	0	0	0	0	0	0	0	0	0	0	0	0	0	0	0	0	0	0	0	0	0	0
D_0__Bacteria;D_1__Actinobacteria;D_2__Actinobacteria;D_3__Micrococcales;D_4__Microbacteriaceae	0	0	0	3.60789e-05	0	0	0	0	0	0	0	0	0	0	0	0	3.74434e-05	0	0	0	0	0	0	0	0	0	0	0	0	0	0	0	0	0	0	0	0	0	0	0	0	0	0	0	0	0	0	0	0
D_0__Bacteria;D_1__Actinobacteria;D_2__Actinobacteria;D_3__Micrococcales;D_4__Micrococcaceae	0.0305569	0.00962447	0.0151756	0.00696324	0.0153176	0.0638591	0.000639088	0.0284309	0.000689288	9.18038e-05	0	0.0385851	0.0414954	0.0930532	0.0125424	0.00240818	0.277493	0.0610443	0.0811087	0.0105471	0.00407044	0.00421703	0.022334	0.00102866	0.005847	0.00201642	0.00806758	0.0137281	0.000725302	0.000830832	0.00195539	0.0324092	0.000669354	0.00673742	0.02375	0.000107788	0.000103105	0.0559222	0.0594572	0.00213969	0.00891059	0.00539188	0.00218953	8.07994e-05	0.0112335	0.202129	0.00537945	0.0809254	0.0462001
D_0__Bacteria;D_1__Actinobacteria;D_2__Actinobacteria;D_3__Micrococcales;Other	0	0	0	0	0	0	0	0	0	0	0	0	0	0	0	0	0	2.50181e-05	0	0	0	0	0	0	0	0	0	0	0	0	0	0	0	0	0	0	0	0	0	0	0	0	0	0	0	0	0	0	0
D_0__Bacteria;D_1__Actinobacteria;D_2__Actinobacteria;D_3__Micromonosporales;D_4__Micromonosporaceae	0	0	0	0	0	0	0	0	0	0	0	0	0	0	0	0	0	0	0	0	0	0	0	0	0	0	0	0	0	0	0	0	0	0	0	0	0	0	0	0	0	0	0	0	0	0	0	0	0
D_0__Bacteria;D_1__Actinobacteria;D_2__Actinobacteria;D_3__Propionibacteriales;D_4__Nocardioidaceae	0	0	0	0	0	0	0	0	0	0	0	0	0	0	0	0	0	0	0	0	0	0	0	0	0	0	0	0	0	0	0	0	0	0	0	0	0	0	0	0	0	0	0	0	0	0	0	0	0
D_0__Bacteria;D_1__Actinobacteria;D_2__Actinobacteria;D_3__Propionibacteriales;D_4__Propionibacteriaceae	0.00110713	0.0513056	0.00644704	0.0316593	0.000806187	0.000713788	0.00110545	0.0610883	0.00213053	0.00225837	0.0452643	0.00266172	0.0165651	0.00564354	0.00471057	0.00312935	0.0553975	0.0136099	0.0238596	0.046545	0.00610567	0.000799782	0.000855641	0.00182872	0.00149506	0.000728828	0.000841404	0.00930488	0.00152695	0.00252641	0.00274889	0.0267601	0.00104768	0.0140906	0.00791239	0.000200179	0.000962315	0.0620194	0.00859578	0.000260938	0.00639621	0.0127783	0.00897465	0.00171025	0.0163722	0.0126628	0.0498851	0.00500179	0.00233072
D_0__Bacteria;D_1__Actinobacteria;D_2__Actinobacteria;Other;Other	0.000184522	7.46083e-05	0.000138274	1.80395e-05	0.00105812	0.000365194	3.45453e-05	0.000230958	0.000109659	5.50823e-05	0	0.000197165	0.000185893	0.000163108	0.000612757	0.00019317	0.000430599	2.50181e-05	0.000252604	0.00013787	0.000913773	7.27074e-05	0.000349241	6.53115e-05	5.92101e-05	4.85885e-05	0.000214475	0.000343776	0.000190869	0.00110212	8.50171e-05	0.000271995	2.91023e-05	3.62227e-05	0.000410367	0.000138585	0	0.000272383	9.14445e-05	0.000487084	7.35197e-05	0.000523976	0.00033685	0	0.000298763	0.00118988	3.12759e-05	0.00023913	0.000431615
D_0__Bacteria;D_1__Actinobacteria;D_2__Coriobacteriia;D_3__Coriobacteriales;D_4__Coriobacteriaceae	0.00110713	0.00176573	0.00203955	0.000793737	0.00136044	0.0118024	0.00276362	2.30958e-05	0.00147257	0.00806037	0.00131576	0.00262229	0.000516369	0.00411033	0.00754457	0.020154	0.00260231	0.000200145	0.000757811	0.00220592	0.00246096	0.0033809	0.00443536	0.000816393	0.00224999	0.00835722	0.00684672	0.000572961	0.00492442	0.00200078	0.00522855	0.0188513	0.0012223	0.00124365	0.0086177	0.000708324	0.000463973	0.000880005	0.00929076	0.00205271	0.0167184	0.00190998	0.000842126	0.0160656	0.0235824	0.00140281	0.000750622	0.000737316	0.00115673
D_0__Bacteria;D_1__Actinobacteria;D_2__Thermoleophilia;D_3__Solirubrobacterales;D_4__Elev-16S-1332	0	4.97389e-05	0	0	0	0	0	0	0	0	0	0	0	0	0	0	0	0	0	0	0	0	0	0	0	0	0	0	0	0	0	0	0	0	0	0	0	0	0	0	0	0	0	0	0	0	0	0	0
D_0__Bacteria;D_1__Actinobacteria;Other;Other;Other	0.00236189	4.97389e-05	8.64215e-05	0	0.000478674	0.00058099	0	0.000184766	7.83282e-05	1.83608e-05	3.23548e-05	0.000315464	2.06548e-05	0.000260973	0.000861689	2.57559e-05	0	0	0.000183712	2.7574e-05	0.000539957	0.000109061	0.000454014	6.53115e-05	0	0	0.000197977	0.000389613	3.81738e-05	0.000169558	5.66781e-05	0	0	1.20742e-05	0	0.000123187	8.5921e-05	0.000817148	0	0.000191354	0.00172036	0.000253537	4.81215e-05	0	0.000119505	0.000701403	0.000109466	0.00111594	0.000431615
D_0__Bacteria;D_1__Bacteroidetes;D_2__Bacteroidia;D_3__Bacteroidales;D_4__Bacteroidaceae	0	2.48694e-05	0	0.000450987	0	0	0.000293635	2.30958e-05	1.56656e-05	0.00179935	0	0	0	1.63108e-05	0	0.000862824	0	5.00363e-05	0	0	2.07676e-05	0.000181769	0	4.89836e-05	0.000473681	0.000826005	0	4.58369e-05	0	0.000389983	0.000736815	0.000146459	0	0	0.00450121	0.000107788	1.71842e-05	0	0	0	0	0	0	0	0	0	1.5638e-05	0	0
D_0__Bacteria;D_1__Bacteroidetes;D_2__Bacteroidia;D_3__Bacteroidales;D_4__Bacteroidales BS11 gut group	0	0	0	0	0	0	0	0	0	0	0	0	0	0	0	6.43898e-05	0	0	0	0	0	0	0	0	0	0	0	0	0	3.39115e-05	0	0	0	0	0	0	0	0	0	0	0	0	0	0	0	0	0	0	1.72646e-05
D_0__Bacteria;D_1__Bacteroidetes;D_2__Bacteroidia;D_3__Bacteroidales;D_4__Bacteroidales Incertae Sedis	0.000369045	4.97389e-05	0.000414823	0.00364397	0	0.000962783	0.00958632	2.30958e-05	0	0.0104473	0	0.00110412	2.06548e-05	0.00039146	0.000191487	0.0202957	0	0.00350254	1.1482e-05	0.000992665	0.00122529	0.00203581	0.0372291	0.00068577	0.0247498	0.00391137	0.00605481	0.00508789	0.00383646	0.00247554	0.00565364	0	0.00884711	0.026515	0.0149912	0.00614394	0.00194181	4.1905e-05	0	1.73958e-05	8.82236e-05	0.000185927	0.00135943	0.00864553	0.00199175	5.01002e-05	0.00365928	0	0.00438521
D_0__Bacteria;D_1__Bacteroidetes;D_2__Bacteroidia;D_3__Bacteroidales;D_4__Bacteroidales S24-7 group	0	9.94777e-05	0	0	0.000277127	0	0	0	0	0	0	0	0	1.63108e-05	0	0	0	0	0	0	0	0	0	3.26557e-05	2.96051e-05	0.000121471	0.000131985	0	0	0	0	0	0	0	0	0	0	0	0	0	0	0	0	0	0	1.25251e-05	0.000469139	0	0
D_0__Bacteria;D_1__Bacteroidetes;D_2__Bacteroidia;D_3__Bacteroidales;D_4__Porphyromonadaceae	0.133557	0.00186521	0.1875	0.13535	0.0466581	0.0380465	0.26365	0.101136	0.106464	0.11593	0.00351589	0.18847	0.148115	0.0428648	0.0156062	0.0862438	5.61651e-05	0.211228	0.114625	0.0718993	0.159443	0.212578	0.0700578	0.0834354	0.174685	0.0226422	0.0848663	0.0890152	0.0235723	0.0673822	0.101397	0.000795062	0.0667026	0.0250299	0.0775722	0.12448	0.237417	0.0146877	0.0153261	0.0266504	0.0200121	0.0716326	0.0959542	0.0298688	0.000856454	0.00499749	0.105447	0.0824997	0.0668485
D_0__Bacteria;D_1__Bacteroidetes;D_2__Bacteroidia;D_3__Bacteroidales;D_4__Prevotellaceae	0.0642876	0.073912	0.074478	0.213064	0.0650744	0.11726	0.0872441	0.0316643	0.133158	0.132308	0.0800349	0.123248	0.085552	0.0346768	0.0761159	0.118001	0.162635	0.0290461	0.0739554	0.136326	0.0473085	0.146833	0.127351	0.13895	0.111433	0.302901	0.0947981	0.0295877	0.0950336	0.0792512	0.214541	0.168323	0.225863	0.180703	0.102117	0.129146	0.0177513	0.0514803	0.0774535	0.0834131	0.212766	0.139226	0.0806034	0.247448	0.224869	0.0291207	0.10687	0.0318441	0.179828
D_0__Bacteria;D_1__Bacteroidetes;D_2__Bacteroidia;D_3__Bacteroidales;D_4__Rikenellaceae	0.00262022	0	0	0	0	0.00463132	0	0	0.0041044	0.00324985	0	0.00352925	0.00307756	0.00274022	0.000134041	0.00791995	0	0.000825599	0.00390387	0.000344675	9.34541e-05	0.00225393	0.00487192	0.00403298	0.00414471	0.00114183	0.00197977	0.007586	0.000286303	0.000813877	0.00467594	0	0.00387061	6.03712e-05	0.0112979	0.00391118	0.00768134	0	0.00338344	0	0	5.07074e-05	0.000469184	0.00503649	1.99175e-05	0	0.000594242	0	0.00517938
D_0__Bacteria;D_1__Bacteroidetes;D_2__Bacteroidia;D_3__Bacteroidales;D_4__p-2534-18B5 gut group	0	0	0	0	0	0	0	0	0	0	0	0	0	0	0	0	0	0	0	0	0	0	0	0	0	0	0	0	0	0	0	0	0	0	0	0	0	0	0	0	0	0	0	0	0	0	0	0	0
D_0__Bacteria;D_1__Bacteroidetes;D_2__Bacteroidia;D_3__Bacteroidales;Other	0	0	0	0	0	0	0	0	0	0	0	0	0	0	0	0	0	0	0	0	0	0	0	0	0	2.42943e-05	0	0	0	0	0	0	5.82047e-05	0	0	1.53984e-05	0	0	0	0	0	0	3.60911e-05	0	0	0	4.69139e-05	0	0
D_0__Bacteria;D_1__Bacteroidetes;D_2__Cytophagia;D_3__Cytophagales;D_4__Cytophagaceae	0	0	0	0	0	0	0	0	0	0	0	0	0	0	0	0	0	0	0	0	0	0	0	0	0	0	0	0	0	0	0	0	0	0	0	0	0	0	0	0	0	0	0	0	0	0	0	0	0
D_0__Bacteria;D_1__Bacteroidetes;D_2__Flavobacteriia;D_3__Flavobacteriales;D_4__Flavobacteriaceae	0.0183046	0.0280776	0.0357439	0.00939856	0.0379664	0.0122838	0.00718542	0.0381773	0.0222139	0.0213168	0.132924	0.0039433	0.0252195	0.0303381	0.0981368	0.0258718	9.36084e-05	0.04821	0.0292216	0.0323995	0.0460417	0.00828865	0.0231198	0.023806	0.00438155	0.0046645	0.0270899	0.10366	0.0348908	0.0673144	0.0165642	0.0128884	0.0232964	0.0563625	0.0595673	0.0257153	0.000842026	0.0618727	0.0259885	0.0484996	0.0287315	0.0275172	0.0459319	0.0306499	0.0153564	0.0383768	0.0198758	0.0667371	0.0164704
D_0__Bacteria;D_1__Bacteroidetes;D_2__Sphingobacteriia;D_3__Sphingobacteriales;D_4__Chitinophagaceae	0	0	0	0	0	0	0	0	0	0	0	0	0	0	0	0	0	0	0	0	0	0	0	0	0	0	0	0	0	0	0	0	0	0	0	0	0	0	0	0	0	0	0	0	0	0	0	0	0
D_0__Bacteria;D_1__Bacteroidetes;D_2__Sphingobacteriia;D_3__Sphingobacteriales;D_4__Lentimicrobiaceae	0.020076	0.00315842	0	0	0	0.00788486	0	0	0.0176238	0.00207476	0	0	0.0129505	0.0101616	0.0203742	0.0201283	0	5.00363e-05	0.00679733	0	0	3.63537e-05	0	0.0187934	1.48025e-05	0.013459	0.0168446	0	0.00977248	0.0014582	0.00498767	0	0.0283602	0.0442762	0.0146834	0.000631333	0.000223395	0	0	0.00196573	0	0	0	0	0	3.75752e-05	0.00613008	0	0
D_0__Bacteria;D_1__Bacteroidetes;D_2__Sphingobacteriia;D_3__Sphingobacteriales;D_4__Sphingobacteriaceae	0	4.97389e-05	0	3.60789e-05	0	0	0	0	0	0	0	0	0	0	0	0	1.87217e-05	0	1.1482e-05	0	0	0	0	0	0	0	0	0	0	0	0	0	0	0	0	0	3.43684e-05	0	1.82889e-05	0	1.47039e-05	0	0	0	0	0	1.5638e-05	1.99275e-05	0
D_0__Bacteria;D_1__Bacteroidetes;Other;Other;Other	3.69045e-05	0.000248694	0.00024198	0	0.000428287	0.000199197	0.00032818	0	0.000125325	9.18038e-05	0.000388257	3.9433e-05	4.13095e-05	0.000114176	0	3.86339e-05	0.000561651	0	2.2964e-05	0.000179231	0.000311514	0.000218122	6.98483e-05	8.16393e-05	0.000222038	4.85885e-05	8.24906e-05	0	9.54344e-05	0.000101735	0.000113356	0.000732294	0.00024737	0.000652009	0	3.07967e-05	0	0.000230478	0.000201178	5.21875e-05	0.000588157	1.69025e-05	4.81215e-05	0	0.000398351	0	0.000218931	0.000119565	0.000207175
D_0__Bacteria;D_1__Chloroflexi;D_2__Anaerolineae;D_3__Anaerolineales;D_4__Anaerolineaceae	0	2.48694e-05	5.18529e-05	0.000396868	7.55801e-05	0.000165997	0.00032818	0	1.56656e-05	0.000128525	0	0.000552061	0	3.26216e-05	5.7446e-05	0.000180292	0	0.000175127	2.2964e-05	0.000124083	0.000103838	9.08843e-05	0.000104772	0	0	9.7177e-05	1.64981e-05	0.000275021	0	3.39115e-05	0	2.09227e-05	1.45512e-05	4.82969e-05	0.00012824	0.000354162	0.000343684	0	0	0	0	0	0	0.000942659	0	6.26253e-05	4.69139e-05	0	6.90584e-05
D_0__Bacteria;D_1__Cyanobacteria;D_2__Chloroplast;D_3__uncultured Cyanobacterium sp.;D_4__	0	0	0	0	0	0	0	0	0	0	0	0	0	0	0	0	0	0	0	0	0	0	0	0	0	0	0	0	0	0	0	0	0	0	0	0	0	0	1.82889e-05	0	0	0	0	0	0	0	0	0	0
D_0__Bacteria;D_1__Cyanobacteria;D_2__Chloroplast;D_3__uncultured bacterium;D_4__	0	0	0	0	0	0	0	0	0	0	0	0	0	0	0	0	0	0	0	0	0	0	0	0	0	0	0	0	0	0	0	0	0	0	0	0	0	0	0	0	0	0	0	0	0	0	0	0	0
D_0__Bacteria;D_1__Cyanobacteria;D_2__Chloroplast;D_3__uncultured eukaryote;D_4__	0	0	0	0	0	0	0	0	0	0	0	0	0	0	0	0	0	0	0	0	0	0	0	0	0	0	0	0	0	0	0	0	0	0	0	0	0	0	0	0	0	0	0	0	0	0	0	0	0
D_0__Bacteria;D_1__Cyanobacteria;D_2__Chloroplast;Other;Other	0	0	0	0	0	0	0	0	0	0	0	0	0	0	0	0	0	0	0	0	0	0	0	0	0	0	0	0	0	0	0	0	0	0	0	0	0	0	1.82889e-05	0	0	0	0	0	0	0	0	0	0
D_0__Bacteria;D_1__Deinococcus-Thermus;D_2__Deinococci;D_3__Deinococcales;D_4__Deinococcaceae	0	0	0	0	0	0	0	0	0	0	0	0	0	0	0	0	0	0	0	0	0	0	0	0	0	0	0	0	0	0	0	0	0	0	0	0	0	0	0	0	0	0	0	0	0	0	0	0	0
D_0__Bacteria;D_1__Deinococcus-Thermus;D_2__Deinococci;D_3__Thermales;D_4__Thermaceae	0	0	0	0	0	0	0	0	0	0	0	0	0	0	0	0	0	0	0	0	0	0	0	0	0	0	0	0	0	0	0	0	0	0	0	0	0	0	0	0	0	0	0	0	0	0	0	0	0
D_0__Bacteria;D_1__Fibrobacteres;D_2__Fibrobacteria;D_3__Fibrobacterales;D_4__Fibrobacteraceae	0	0	0	0	0	0	0	0	0	0	0	0	0	0	0	0	0	0	0	0	0	0	0	0	0	0	0	0	0	0	0	0	0	0	0	0	0	0	0	0	0	0	0	0	0	0	0	0	0
D_0__Bacteria;D_1__Firmicutes;D_2__Bacilli;D_3__Bacillales;D_4__Alicyclobacillaceae	0	0	0	0	0	0	0	0	0	0	0	0	0	0	0	0	0	0	0	0	0	0	0	0	0	0	0	0	0	0	0	0	0	0	0	0	0	0	0	0	0	0	0	0	0	0	0	0	0
D_0__Bacteria;D_1__Firmicutes;D_2__Bacilli;D_3__Bacillales;D_4__Bacillaceae	0	0	0	0	0	0	0	0	0	0	1.07849e-05	0	0	0	0	0	1.87217e-05	0	0	0	0	0	0	0	0	0	0	0	0	0	0	2.09227e-05	0	0	0	0	0	0	0	0	0	0	0	0	0	0	0	0	0
D_0__Bacteria;D_1__Firmicutes;D_2__Bacilli;D_3__Bacillales;D_4__Family XI	0.00103332	0	0.000777793	3.60789e-05	0.00128486	0.000132798	0.000138181	0.0223798	0.0127988	0.00115673	0.00373158	0.000473195	0.00270577	0.000880784	0.00469142	0.00190594	0.00200322	0	0.00577544	0.00124083	0.000155757	0.000436245	8.73103e-05	0.0018777	0.000666114	0.00160342	0.0017653	0.000114592	0.000171782	0.0060193	0.00089268	0.00031384	0.000785763	0.00195603	0.010926	0.00411136	0.000721736	2.09525e-05	0.00168258	0.000347917	0	0.00163954	0.00357302	0.000242398	0.00752883	0	0.000562966	0.000498187	0.00184731
D_0__Bacteria;D_1__Firmicutes;D_2__Bacilli;D_3__Bacillales;D_4__Listeriaceae	0	0	0	0	0	0	0	0	0	0	0	0	0	0	0	0	0	0	0	0	0	0	0	0	0	0	0	0	0	0	0	0	0	0	0	0	0	0	0	0	0	0	0	0	0	0	0	0	0
D_0__Bacteria;D_1__Firmicutes;D_2__Bacilli;D_3__Bacillales;D_4__Planococcaceae	0	0	0	0	0	0	0	0	0	0	0	0	0	0	0	0	0	0	0	0	0	0	0	0	0	0	0	0	0	0	0	0	0	0	0	0	0	0	0	0	0	0	0	0	0	0	0	0	0
D_0__Bacteria;D_1__Firmicutes;D_2__Bacilli;D_3__Bacillales;D_4__Staphylococcaceae	0	0	0	0	0	0	0	0	0	0	0	0	0	0	0	0	0	0	0	0	0	0	0	0	0	0	0	0	0	0	0	0	0	0	0	0	0	0	0	0	0	0	0	0	0	0	0	0	0
D_0__Bacteria;D_1__Firmicutes;D_2__Bacilli;D_3__Bacillales;Other	0	0	0	0	0	0	0	0	0	0	0	0	0	0	0	0	0	0	0	0	0	0	0	0	0	0	0	0	0	0	0	0	0	0	0	0	0	0	0	0	0	0	0	0	0	0	0	0	0
D_0__Bacteria;D_1__Firmicutes;D_2__Bacilli;D_3__Lactobacillales;D_4__16d63.751	0	0	0	0	0	0	0	0	0	0	0	0	0	0	0	0	0	2.50181e-05	0	0	0	0	0	0	0	0	0	0	0	0	0	0	0	0	0	0	0	0	0	0	0	0	0	0	0	0	0	0	0
D_0__Bacteria;D_1__Firmicutes;D_2__Bacilli;D_3__Lactobacillales;D_4__Aerococcaceae	0	0	3.45686e-05	0	0	0	0	0.000207862	0.000172322	3.67215e-05	0.000571601	0	4.13095e-05	0.0006035	0.000172338	6.43898e-05	0	5.00363e-05	0.00011482	2.7574e-05	0.00030113	0	0	0	0	0	9.89887e-05	0	0	0	2.8339e-05	0	0	2.41485e-05	2.56479e-05	0	0	2.09525e-05	0	0	0	3.38049e-05	0.000156395	0.000188532	0	0	0	0	0
D_0__Bacteria;D_1__Firmicutes;D_2__Bacilli;D_3__Lactobacillales;D_4__Carnobacteriaceae	0.000627376	0.000397911	0.000466676	1.80395e-05	0.0026453	0.000315395	5.18179e-05	0.00129336	3.13313e-05	0.000220329	0.0122732	0.000433762	0.000103274	0.00243031	0.00128296	0.00069541	0.00127307	0.00420305	0.00754366	0.000151657	0.000103838	1.81769e-05	0.00120488	8.16393e-05	7.40127e-05	0.000145766	0.000593932	6.87553e-05	0	0.00155993	9.91867e-05	0.000104613	0	0.00102631	0.00130804	1.53984e-05	8.5921e-05	0.00129906	3.65778e-05	8.69792e-05	2.94079e-05	0.000253537	0.000938368	0.00676021	0.000298763	0.00348196	0.00015638	1.99275e-05	0.000828701
D_0__Bacteria;D_1__Firmicutes;D_2__Bacilli;D_3__Lactobacillales;D_4__Enterococcaceae	0	7.46083e-05	0	0	0	0	0	0	0	0	0	0	0	0	0	0	0	0	0	0	0	0	0	0	0	0	0	0	0	0	0	0	0	0	0	0	0	0	0	0	0	0	0	0	0	0	0	0	0
D_0__Bacteria;D_1__Firmicutes;D_2__Bacilli;D_3__Lactobacillales;D_4__Lactobacillaceae	3.69045e-05	0	0	0	0	0	0	0	0	0	1.07849e-05	0	0	0	0	0	0	0	3.44459e-05	0	6.23027e-05	0	6.98483e-05	0	0.00358221	0.000291531	0	0	0.000362651	0	0	0.0103567	5.82047e-05	2.41485e-05	1.2824e-05	0	0	0	0.381561	5.21875e-05	0.0133953	0	0	0.00111772	0.039138	0.00517285	0	0	0.000794171
D_0__Bacteria;D_1__Firmicutes;D_2__Bacilli;D_3__Lactobacillales;D_4__Leuconostocaceae	0	0	0	0	0	0	0	0	0	0	0	0	0	0	0	0	0	0	0	0	0	0	0	0	0	0	0	0	0	0	0	0	0	0	0	0	0	0	0	0	0	0	0	0	0	0	0	0	0
D_0__Bacteria;D_1__Firmicutes;D_2__Bacilli;D_3__Lactobacillales;D_4__P5D1-392	0	0.000124347	0	0.000613342	0.00128486	6.63989e-05	1.72726e-05	0.000785256	1.56656e-05	3.67215e-05	8.62794e-05	0.000118299	8.2619e-05	3.26216e-05	1.91487e-05	3.86339e-05	5.61651e-05	7.50544e-05	3.44459e-05	1.3787e-05	3.11514e-05	0	0	1.63279e-05	0	0.000145766	0.000461947	0	0	0.000135646	1.41695e-05	4.18454e-05	0	8.45196e-05	0.000179536	0	0	0.000104763	5.48667e-05	0	8.82236e-05	1.69025e-05	0.000156395	0.00152172	0.00023901	0.000826653	0.000172017	0	5.17938e-05
D_0__Bacteria;D_1__Firmicutes;D_2__Bacilli;D_3__Lactobacillales;D_4__Streptococcaceae	0.0595638	0.0811987	0.01903	0.0192301	0.105686	0.0237542	0.00994905	0.0686406	0.0340728	0.015625	0.155454	0.0587354	0.0210059	0.133863	0.0811711	0.0361485	0.0991313	0.0685747	0.140677	0.0516737	0.00536842	0.00352631	0.044441	0.0105968	0.0417579	0.106725	0.0483065	0.0370591	0.00923805	0.0543263	0.0110381	0.0605712	0.0179125	0.0413905	0.0847408	0.0126574	0.00274947	0.0656232	0.00318227	0.0229973	0.0386714	0.0597502	0.0628105	0.141547	0.0518454	0.271443	0.00605189	0.00715396	0.0391388
D_0__Bacteria;D_1__Firmicutes;D_2__Bacilli;D_3__Lactobacillales;Other	0.00173451	0.00111912	0.000933352	0.00422124	0.000806187	0.000514591	0.00105363	0.0397709	0.00933672	0.0020564	0.0211492	0.00388415	0.00691934	0.0269944	0.00591693	0.000566631	9.36084e-05	0.00505366	0.00571803	0.000537694	0.0391053	0.00605289	0.00186844	0.0018777	0.0128338	0.000267237	0.00379457	0.000962574	0.000362651	0.00162775	0.000722646	8.36908e-05	0.000130961	0.00555415	0.00293669	0.0192479	0.00197618	0.00236763	0.00638282	0.00196573	0	0.00131839	0.00238201	0.00848393	0.000318681	0.00155311	0.0016889	0.00274999	0.00300404
D_0__Bacteria;D_1__Firmicutes;D_2__Bacilli;Other;Other	0	0	0	0	0	0	0	0	0	0	0	0	0	0	0	0	0	2.50181e-05	2.2964e-05	0	0	0	0	1.63279e-05	0	2.42943e-05	1.64981e-05	0	0	1.69558e-05	0	0	0	0	0	0	0	0	9.14445e-05	1.73958e-05	0	0.000557781	0	0	0	0	0	0	5.17938e-05
D_0__Bacteria;D_1__Firmicutes;D_2__Clostridia;D_3__Clostridiales;D_4__Christensenellaceae	0	0	0	0	0	0	0	0	0	0	0	0	0	0	0	6.43898e-05	0	0	0	0	0	0	0	0	0	0	0	0	0	5.08673e-05	0	0	0	0	2.56479e-05	0	0	0	0	0	0	0	0	0	0	0	0	0	0
D_0__Bacteria;D_1__Firmicutes;D_2__Clostridia;D_3__Clostridiales;D_4__Clostridiaceae 1	0	0	0	0	0	0	0	0	0	0	0	0	0	0	0	0	0	0	0	0	0	0	0	0	0	0	0	0	0	0	0	0	0	0	0	0	0	0	0	0	0	0	0	0	0	0	0	0	0
D_0__Bacteria;D_1__Firmicutes;D_2__Clostridia;D_3__Clostridiales;D_4__Clostridiales vadinBB60 group	0.000885707	0	0	0	0	0.00517911	0.00416271	0	0.000892941	0.000550823	0	0	0	0.000897095	9.57433e-05	0.00153248	0	0.00130094	0.00115968	0	4.15351e-05	0.000781605	0	0.00364111	0.0116052	0.000242943	0.000115487	0	0.000324477	0.000203469	4.25086e-05	0	0	0	0.00106439	0.000215577	0.00123726	0	0	0	5.88157e-05	0	0.000264668	0	0	0	0.000218931	0	0.000310763
D_0__Bacteria;D_1__Firmicutes;D_2__Clostridia;D_3__Clostridiales;D_4__Defluviitaleaceae	0.0025095	0	0	0	0	0	0	0.000415724	0.00140991	0.000936398	0	0.00313492	0	0.0006035	0.000402122	0.00222789	0	0.00100073	0.00130895	0.000124083	0	0	0	0.00643318	0	0.000826005	0.000329962	0	0	0.000135646	0.00175702	0	0.00146967	0	0.000525783	0.00332604	0.00073892	0	0	0	0	0.000287342	0	0.000309731	0	0	0.000375311	0	0
D_0__Bacteria;D_1__Firmicutes;D_2__Clostridia;D_3__Clostridiales;D_4__Eubacteriaceae	0.00147618	0.000198955	0.000345686	0.000505105	0.000125967	0.000464792	0.00181363	6.92873e-05	0.000454303	9.18038e-05	0	9.85824e-05	0.00165238	0	0.000114892	0.000605265	0.00011233	0.000250181	0.000195194	0.00172338	0.000269978	0.00247205	0.000157159	0.000587803	0.00171709	0.000145766	0.000313464	0.000252103	0.000133608	0.000101735	0.00114773	6.27681e-05	0.00256101	0.00039845	0.00516806	0.00027717	0.0036946	0.000607623	0.0009876	1.73958e-05	8.82236e-05	0	0	0.00122546	0	0.00123998	0.00015638	0	0.000207175
D_0__Bacteria;D_1__Firmicutes;D_2__Clostridia;D_3__Clostridiales;D_4__Family XI	0.0163118	0.0307635	0.00656803	0.0503121	0.00566851	0.0232894	0.0234735	0.0573237	0.0121252	0.0109981	0.0153685	0.034425	0.0370133	0.0103084	0.00268081	0.0129681	0	0.0109579	0.00646435	0.0124773	0.00302168	0.0218486	0.00818971	0.00881705	0.0378057	0.00155483	0.0143369	0.00343776	0.0211864	0.00459501	0.012625	0.00282456	0.001848	0.0440347	0.0102976	0.0345385	0.0904748	0.00121525	0.0199166	0.0182308	0.107133	0.000912733	0.000589488	0.0127124	0.0105961	0.00723948	0.0237228	0.0139492	0.0291426
D_0__Bacteria;D_1__Firmicutes;D_2__Clostridia;D_3__Clostridiales;D_4__Family XIII	0.010813	0.00288485	0.00210868	0.00346358	0.00206586	0.0105906	0.00435271	0.00515035	0.00534198	0.0121181	0.00363452	0.00755141	0.0103067	0.00300119	0.00199146	0.0125947	0.000205939	0.0172625	0.00411055	0.00569404	0.000789168	0.00790693	0.00616411	0.0115601	0.0167269	0.00347408	0.00780361	0.0028648	0.00967705	0.00203469	0.0119874	0.000146459	0.0037542	0.0120018	0.0137473	0.00993194	0.0556424	0.000859053	0.00468196	0.00629729	0.00358776	0.00103105	0.000493245	0.0224488	0.00583584	0.00353206	0.0116972	0.00773186	0.0119644
D_0__Bacteria;D_1__Firmicutes;D_2__Clostridia;D_3__Clostridiales;D_4__Lachnospiraceae	0.0102594	0.0120865	0.00824461	0.026067	0.0250926	0.0208492	0.00773815	0.00203243	0.014898	0.011604	0.00229719	0.00739368	0.00819994	0.0124452	0.00844456	0.0242492	0.0113641	0.00490356	0.00838184	0.0113191	0.0150253	0.0132873	0.010128	0.00773941	0.00563977	0.0116127	0.0123406	0.00302523	0.0161093	0.0115638	0.0194831	0.0469087	0.0312705	0.0130885	0.0221342	0.0120107	0.000549894	0.00253525	0.00941878	0.0124206	0.00161743	0.0172574	0.015038	0.00158905	0.0221085	0.00566132	0.0108371	0.0174764	0.009461
D_0__Bacteria;D_1__Firmicutes;D_2__Clostridia;D_3__Clostridiales;D_4__Peptococcaceae	0.000295236	0	1.72843e-05	0	0	0	0.00155454	0	0.000736285	0.000293772	0	0	0.000103274	6.52433e-05	0.000248932	0.000991604	0	0	0.000562617	0	0	0.00229028	0	0.000898032	0	0.000242943	0.000148483	0	0	0.00011869	0.000623459	0	0.00266286	0.000132817	0.000384719	0.00158603	0.0003265	0	0	0	0	0.000270439	0.000132334	0	0	0	0.000203293	0	0.00127758
D_0__Bacteria;D_1__Firmicutes;D_2__Clostridia;D_3__Clostridiales;D_4__Peptostreptococcaceae	0.00210355	0.00141756	0	0.00104629	0	4.97991e-05	0.00737542	0.000277149	0.0100417	0.00438822	0.00471301	0	0.00702262	0.00406139	0.0056297	0.00576933	0	0.00803082	0.00884112	2.7574e-05	0	0.00554394	0.00111757	0.00744551	0.0185032	0.0012876	0.00334912	0	0.00440907	0.00150906	0.00833168	2.09227e-05	0.00678084	0.000108668	0.00739943	0.00327985	0.0237314	8.381e-05	0	0.00180917	0	0.000456366	0.00119101	0.00203345	0.000219093	3.75752e-05	0.00644284	0.000518114	1.72646e-05
D_0__Bacteria;D_1__Firmicutes;D_2__Clostridia;D_3__Clostridiales;D_4__Ruminococcaceae	0.000922611	0.00238747	0	0	0	0.00509611	0.0044218	0	0.000595294	0.00315805	0.00556502	1.97165e-05	0.00171434	9.78649e-05	0.000229784	0.00488075	0	0.00210152	0.000482243	0.000523907	0	0.000127238	0.000139697	6.53115e-05	0	9.7177e-05	0.000808407	0.000160429	3.81738e-05	0.00495108	0.00250801	0	0.00168794	0.00386375	0.000423191	0.000400357	5.15526e-05	0	0	6.95834e-05	1.47039e-05	0.00760611	0.000108273	2.69331e-05	1.99175e-05	2.50501e-05	0.0025959	0	0.000569732
D_0__Bacteria;D_1__Firmicutes;D_2__Clostridia;D_3__Clostridiales;D_4__Syntrophomonadaceae	0	0	0	0	0	0	0	0	0	0	0	0	0	0	0	0.000347705	0	0	0	0	0	0	0	0	0	0	0	0	0	0.000356071	0	0	0	0	0	0	0	0	0	0	0	0	0	0	0	0	0	0	0
D_0__Bacteria;D_1__Firmicutes;D_2__Clostridia;D_3__Clostridiales;Other	0.000738089	0.000124347	3.45686e-05	1.80395e-05	0.000125967	0.000265595	6.90906e-05	0.000254053	0.000689288	0.000642626	0.000118634	9.85824e-05	0.000330476	0.00040777	0.000268081	0.00126204	0	0.00105076	0.000665955	0.000468759	0.000186908	0.00127238	0.00041909	0.000636787	0.00199834	9.7177e-05	0.000725917	0.000183347	0.000286303	0.000101735	0.000864341	0	0.000218268	0.00106253	0.000961797	0.00141665	0.00469129	2.09525e-05	5.48667e-05	0.000400104	0	0	4.81215e-05	0.00100999	0	0.000112725	0.0010321	0.000298912	0.000379821
D_0__Bacteria;D_1__Firmicutes;D_2__Erysipelotrichia;D_3__Erysipelotrichales;D_4__Erysipelotrichaceae	0.00140237	0.00223825	0.000207412	0.00407692	0.00105812	0.00423293	0.000742724	6.92873e-05	0.000877275	0.00508593	0.00156381	0.00477139	0.000516369	0.000619811	0.000229784	0.00180292	0	0.000100073	0.000287049	0.000716925	0.000103838	0.000781605	0.00104772	9.79672e-05	0.00778613	0.00386279	0.00463597	0.000183347	0.00648954	0.000949523	0.00606456	0.000146459	0.000727558	0.00629068	0.00115416	0.000307967	0.000395237	0.00041905	0.000457222	0.000835	0.000646973	0.00128459	0.000348881	0.00561556	0.00730974	0	0.00120412	0.000876808	0.00183005
D_0__Bacteria;D_1__Firmicutes;D_2__Negativicutes;D_3__Selenomonadales;D_4__Acidaminococcaceae	0	0	0	0	0	0	0	0	0	0	0	0	0	0	0	0	0	0	0	0	0	0	0	0	0.000148025	0	0	0	0	0.000101735	0	0	0	0	0	0	0	0	0	0	0	0	0	0	0	0	0	0	0
D_0__Bacteria;D_1__Firmicutes;D_2__Negativicutes;D_3__Selenomonadales;D_4__Veillonellaceae	0.029745	0.0515792	0.0560184	0.0372335	0.085859	0.0925766	0.0765006	0.00854543	0.065592	0.0684856	0.0585837	0.0765788	0.0516369	0.0241889	0.0750244	0.087699	0.0821507	0.0169123	0.0261904	0.0583742	0.0801421	0.0655821	0.0777411	0.033962	0.0665374	0.159346	0.0717833	0.0426741	0.107364	0.0519016	0.121773	0.212951	0.065844	0.0563263	0.123918	0.072711	0.0149503	0.142603	0.0581587	0.0904758	0.120087	0.0778865	0.0806997	0.0336799	0.260502	0.0985346	0.0596588	0.118568	0.0615483
D_0__Bacteria;D_1__Firmicutes;Other;Other;Other	0.000184522	0	8.64215e-05	1.80395e-05	0.000125967	3.31994e-05	0.000189999	2.30958e-05	0.000203653	0.000201968	7.54945e-05	0.000216881	0	9.78649e-05	0.000191487	0.000180292	1.87217e-05	0	9.18558e-05	0.00140628	0.000103838	7.27074e-05	0	9.79672e-05	4.44076e-05	0.000728828	0.000115487	0	0.000209956	0.000712142	0.000269221	0	0.000363779	0.000289782	0.000115416	0.000261772	0	8.381e-05	0	0	2.94079e-05	3.38049e-05	0.000252638	0.00354171	0.00015934	1.25251e-05	1.5638e-05	0	6.90584e-05
D_0__Bacteria;D_1__Fusobacteria;D_2__Fusobacteriia;D_3__Fusobacteriales;D_4__Fusobacteriaceae	0.207588	0.134544	0.169127	0.260761	0.143476	0.181933	0.125123	0.23978	0.148808	0.142718	0.154699	0.211656	0.202065	0.171949	0.11853	0.0822516	0.235612	0.160717	0.0909832	0.209356	0.225058	0.207016	0.176838	0.190644	0.189265	0.156455	0.188821	0.115096	0.257368	0.115079	0.199422	0.0473062	0.162318	0.238647	0.0983983	0.155231	0.212775	0.045886	0.171916	0.225433	0.239865	0.137823	0.161784	0.027593	0.128528	0.139955	0.211472	0.202543	0.18594
D_0__Bacteria;D_1__Fusobacteria;D_2__Fusobacteriia;D_3__Fusobacteriales;D_4__Leptotrichiaceae	0.0512603	0.122805	0.111726	0.006855	0.121432	0.0542645	0.0515934	0.0241351	0.0482501	0.130233	0.0496754	0.00236598	0.0167304	0.0467794	0.0406717	0.0675707	3.74434e-05	0.00185134	0.0431263	0.0884161	0.0214529	0.0211397	0.0535387	0.0264838	0.0198206	0.0383849	0.0694405	0.203149	0.124313	0.114468	0.0241874	0.171273	0.0753023	0.0346772	0.034971	0.0427458	0.00209647	0.0253106	0.00142653	0.0860746	0	0.183223	0.217401	0.00352824	0.058458	0.0223697	0.114751	0.030489	0.0080971
D_0__Bacteria;D_1__Fusobacteria;D_2__Fusobacteriia;D_3__Fusobacteriales;D_4__uncultured	0.000184522	0	3.45686e-05	0	0	6.63989e-05	0	2.30958e-05	0.00299214	0.0020564	0	3.9433e-05	0	4.89325e-05	3.82973e-05	5.15119e-05	0	2.50181e-05	0.00149266	1.3787e-05	1.03838e-05	0	0	0.00499633	0	2.42943e-05	0.000230974	0	0	3.39115e-05	0	0	0.000509291	0	0.000910502	0	0	0	0	0	0	0	0	0	0	0	3.12759e-05	0.000657606	0
D_0__Bacteria;D_1__Fusobacteria;D_2__Fusobacteriia;D_3__Fusobacteriales;Other	0.0167915	0.0221338	0.0503319	0.000288632	0.00375381	0.0687228	0.091165	0.0186614	0.00662656	0.0208027	0.000399042	0.0349967	0.0338325	0.00657326	0.00271911	0.0112811	9.36084e-05	0.0515123	0.00544246	0.00983014	0.00981268	0.0296465	0.0148253	0.0323782	0.0422316	0.00818716	0.0112682	0.01068	0.00860818	0.00613799	0.0160399	6.27681e-05	0.0138382	0.00591637	0.00430885	0.0572819	0.0159641	0.00025143	0.015637	0.00438375	0.000794013	0.0034481	0.000360911	0.0140591	5.97526e-05	0.00265531	0.047727	0.00787135	0.0329409
D_0__Bacteria;D_1__Gracilibacteria;D_2__uncultured bacterium;D_3__;D_4__	0	0	0	0	0	0	0	0	0.00264749	0	0	0	0	0.000260973	0.000191487	0	0	0	0.000975968	0	0	0	0.0010128	0.00182872	1.48025e-05	0	8.24906e-05	0.00495038	0	0	0	0	0.000669354	0	0	0	0	0	0	0	0	1.69025e-05	0	0	0	0	3.12759e-05	0	0
D_0__Bacteria;D_1__Proteobacteria;D_2__Alphaproteobacteria;D_3__Caulobacterales;D_4__Caulobacteraceae	0	0	0	0	0	0	0	0	0	0	0	0	0	0	0	0	0	0	0	0	0	0	0	0	0	0	0	0	0	0	0	0	0	0	0	0	0	0	0	0	0	0	0	0	0	0	0	0	0
D_0__Bacteria;D_1__Proteobacteria;D_2__Alphaproteobacteria;D_3__Rhizobiales;D_4__Bradyrhizobiaceae	0	0	0	0	0	0	0	0	0	0	0	0	0	0	0	0	0	0	0	0	0	0	0	0	0	0	0	0	0	0	0	0	0	0	0	0	0	0	0	0	0	0	0	0	0	0	0	0	0
D_0__Bacteria;D_1__Proteobacteria;D_2__Alphaproteobacteria;D_3__Rhizobiales;D_4__Brucellaceae	0	0	0	0	0	0	0	0	0	0	0	0	0	0	0	0	0	0	0	0	0	0	0	0	0	0	0	0	0	0	0	0	0	0	0	0	0	0	0	0	0	0	0	0	0	0	0	0	0
D_0__Bacteria;D_1__Proteobacteria;D_2__Alphaproteobacteria;D_3__Rhizobiales;D_4__Methylobacteriaceae	0	0	0	0	0	0	0	0	0	0	0	0	0	0	0	0	0	0	0	0	0	0	0	0	0	0	0	0	0	0	0	0	0	0	0	0	0	0	0	0	0	0	0	0	0	0	0	0	0
D_0__Bacteria;D_1__Proteobacteria;D_2__Alphaproteobacteria;D_3__Rhizobiales;D_4__Phyllobacteriaceae	0	0	0	0	0	0	0	0	0	0	0	0	0	0	0	0	0	0	0	0	0	0	0	0	0	0	0	0	0	0	0	0	0	0	0	0	0	0	0	0	0	0	0	0	0	0	0	0	0
D_0__Bacteria;D_1__Proteobacteria;D_2__Alphaproteobacteria;D_3__Rhizobiales;D_4__Rhizobiaceae	0	0	0	0	0	0	0	0	0	0	0	0	0	0	0	0	0	0	0	0	0	0	0	0	0	0	0	0	0	0	0	0	0	0	0	0	0	0	0	0	0	0	0	0	0	0	0	0	0
D_0__Bacteria;D_1__Proteobacteria;D_2__Alphaproteobacteria;D_3__Rhodobacterales;D_4__Rhodobacteraceae	0	0	0	0	0	0	0	0	0	0	0	0	0	0	0	0	0	0	0	0	0	0	0	0	0	0	0	0	0	0	0	0	0	0	0	0	0	0	0	0	0	0	0	0	0	0	0	0	0
D_0__Bacteria;D_1__Proteobacteria;D_2__Alphaproteobacteria;D_3__Rhodospirillales;D_4__Rhodospirillaceae	0	0	0	0	0	0	0	0	0	0	0	0	0	0	0	0	0	0	0	0	0	0	0	0	0	0	0	0	0	0	0	0	0	0	0	0	0	0	0	0	0	0	0	0	0	0	0	0	0
D_0__Bacteria;D_1__Proteobacteria;D_2__Alphaproteobacteria;D_3__Rickettsiales;D_4__Rickettsiales Incertae Sedis	0	0	0	0	0	0	0	0	0	0	0	0	0	0	0	0	0	0	0	0	0	0	0	0	0	0.000534474	0	0	0	0	0	0	0	0	0	0	0	0	0	0	0	0	0	0	0	0	0	0	0
D_0__Bacteria;D_1__Proteobacteria;D_2__Alphaproteobacteria;D_3__Sphingomonadales;D_4__Sphingomonadaceae	0	0	0	0	0	0	0	0	0	0	0	0	0	0	0	0	0	0	0	0	0	0	0	0	0	0	0	0	0	0	0	0	0	0	0	0	0	0	0	0	0	0	0	0	0	0	0	0	0
D_0__Bacteria;D_1__Proteobacteria;D_2__Betaproteobacteria;D_3__Burkholderiales;D_4__Alcaligenaceae	0	0	0	0	0	0	0	0	0	0	0	0	0	0	0	0	0	0	0	0	0	0	0	0	0	0	0	0	0	0	0	0	0	0	0	0	0	0	0	0	0	0	0	0	0	0	0	0	0
D_0__Bacteria;D_1__Proteobacteria;D_2__Betaproteobacteria;D_3__Burkholderiales;D_4__Burkholderiaceae	0	4.97389e-05	0.025598	0	0	1.65997e-05	0.00148545	0.0729133	0.00730018	0.00176263	0.0694118	1.97165e-05	0.00245792	0.0609698	5.7446e-05	0.000167414	0.00022466	0.0112582	0.00845074	0.0241686	0.0500498	0	0.0204132	0.00143685	8.88152e-05	0	0.0119611	0.0130635	0.00341655	0.00345898	9.91867e-05	0.00575374	0.000218268	0.00441917	0	3.07967e-05	0.000790473	0.0479603	0	0	0	0.00625391	0.00251435	1.34666e-05	0.000398351	2.50501e-05	0.00172017	0	0
D_0__Bacteria;D_1__Proteobacteria;D_2__Betaproteobacteria;D_3__Burkholderiales;D_4__Comamonadaceae	3.69045e-05	7.46083e-05	0.00110619	3.60789e-05	0	3.31994e-05	0	0.00699801	0.00759783	0.000220329	0	0.000828092	0.000454405	0.00153322	0.00651054	0	5.61651e-05	0.00890646	0.00412203	0.0011719	0.000623027	0.000763428	0.000139697	9.79672e-05	2.96051e-05	0.00116612	0.000181479	0.000137511	0	0	0	0	0.00165883	0	0.0012824	0	0	0	0.000566956	0	7.35197e-05	0.000760611	4.81215e-05	0.000781061	0	1.25251e-05	0.00217368	0.0116177	0
D_0__Bacteria;D_1__Proteobacteria;D_2__Betaproteobacteria;D_3__Burkholderiales;D_4__Oxalobacteraceae	0	0	0	0	0	0	0	0	0	0	1.07849e-05	0	0	0	0	0	0	0	0	0	0	0	0	0	1.48025e-05	0	0	0	0	0	0	0	0	0	0	0	0	0	0	0	1.47039e-05	0	0	0	0	0	0	0	0
D_0__Bacteria;D_1__Proteobacteria;D_2__Betaproteobacteria;D_3__Burkholderiales;Other	0	0	0	0	0	0	0	0	0	0	1.07849e-05	0	0	1.63108e-05	0	0	0	0	0	0	0	0	0	0	0	0	0	0	0	0	0	0	1.45512e-05	0	0	0	0	0	0	0	0	0	0	0	0	0	0	0	0
D_0__Bacteria;D_1__Proteobacteria;D_2__Betaproteobacteria;D_3__Methylophilales;D_4__Methylophilaceae	0	0	0	0	0	0	0	0	0	0	0	0	0	0	0	0	0	0	0	0	0	0	0	0	0	0	0	0	0	0	0	0	0	0	0	0	0	0	0	0	0	0	0	0	0	0	0	0	0
D_0__Bacteria;D_1__Proteobacteria;D_2__Betaproteobacteria;D_3__Neisseriales;D_4__Neisseriaceae	0.00202974	0.064959	0.0155904	0.0372154	0.00357746	0.00209156	0.00452543	0.0081759	0.025488	0.00873972	0.0845107	0.0115736	0.0446143	0.0340244	0.0789499	0.00517694	0.0126184	0.0530635	0.0226195	0.0424089	0.11688	0.000945197	0.00853895	0.0200833	0.00108058	0.00782275	0.0244832	0.0544771	0.00171782	0.114791	0.0186613	0.0148551	0.00861429	0.0633052	0.0187999	0.000877706	0.00245734	0.0978691	0.00694978	0.00901105	2.94079e-05	0.00787654	0.00905886	0.101444	0.00418268	0.000425852	0.019438	0.00197282	0.0221505
D_0__Bacteria;D_1__Proteobacteria;D_2__Betaproteobacteria;D_3__Nitrosomonadales;D_4__Nitrosomonadaceae	0	0	0	0	0	0	0	0	1.56656e-05	0	0	0	0	0	3.82973e-05	0	0	2.50181e-05	0	0	0	0	0	0	0	0	0	0	0	0	0	0	0	0	0	0	0	0	0	0	0	0	0	0	0	0	0	0	0
D_0__Bacteria;D_1__Proteobacteria;D_2__Betaproteobacteria;D_3__Rhodocyclales;D_4__Rhodocyclaceae	0	0	0.00024198	0	0	0	0	0.000785256	0	0.000881316	0	3.9433e-05	2.06548e-05	0.00019573	1.91487e-05	0	0	0.000125091	0	0.000399824	0	5.45306e-05	6.98483e-05	0.000146951	0	7.28828e-05	0.00107238	0.000343776	0	0.000356071	5.66781e-05	0	0.000160063	2.41485e-05	5.12959e-05	0.000739121	5.15526e-05	0	1.82889e-05	0	0	0	0.00176846	0.000107733	0	1.25251e-05	0.000953915	0	0
D_0__Bacteria;D_1__Proteobacteria;D_2__Betaproteobacteria;Other;Other	0	0	0.000414823	1.80395e-05	0	0	5.18179e-05	0.00115479	0.000203653	3.67215e-05	0.00136969	0	8.2619e-05	0.0013538	0	0	0	0.000300218	0.000206676	0.000634203	0.00110068	0	0.00041909	4.89836e-05	0	0	0.000313464	0.000275021	3.81738e-05	6.7823e-05	1.41695e-05	0.000104613	0	0.000120742	1.2824e-05	1.53984e-05	0	0.000984768	0	0	0	0.000169025	9.62429e-05	0	0	0	6.25518e-05	0	0
D_0__Bacteria;D_1__Proteobacteria;D_2__Deltaproteobacteria;D_3__Bradymonadales;D_4__uncultured bacterium	0	0	0	0	0	0	0	0	0	0	0	0	0	0	0	0.000579509	0	0	0	0	0	0	0	0	0	0	0	0	0	1.69558e-05	0	0	0	0	0.000500135	0	0	0	0	0	0	0	0	0	0	0	0	0	0
D_0__Bacteria;D_1__Proteobacteria;D_2__Deltaproteobacteria;D_3__Desulfobacterales;D_4__Desulfobulbaceae	0.00295236	0	0.00243709	1.80395e-05	0.000806187	0.000165997	0.000967268	0.00016167	0.00430805	0.00648135	0	0.0168182	0	0.0016637	0.000459568	2.57559e-05	1.87217e-05	0.00733031	0.00203231	0.00122704	0.00509844	0	0.00921997	0.00724957	0.0108947	0.000850299	0.00150133	0.00121468	7.63475e-05	0.000695186	0.00281974	0	0.00394337	6.03712e-05	0.00139781	0.00264852	0.0118743	0	0.00598047	0.00224406	0.000132335	0.000169025	0	0.00395917	1.99175e-05	0.000200401	0.00478521	0.00372644	0.00222713
D_0__Bacteria;D_1__Proteobacteria;D_2__Deltaproteobacteria;D_3__Desulfovibrionales;D_4__Desulfomicrobiaceae	0	0	0	0	0	0	0	0	0	0	0	0	0	0	3.82973e-05	0	0	0	0	0	0	0	0	0	0	0	0	0	0	0	0	0	0	0	0	0	0	0	0	0	0	0	0	0	0	0	0	0	0
D_0__Bacteria;D_1__Proteobacteria;D_2__Deltaproteobacteria;D_3__Desulfovibrionales;D_4__Desulfovibrionaceae	0	0	0	0	0	0	0	0.000392628	0	0	0	0	0	1.63108e-05	0	0.00149384	0	2.50181e-05	0	0	0	0	0	0	0.00108058	0	0.000445449	0	0	0.00011869	1.41695e-05	0	0	0	1.2824e-05	0	0	0	0	0	0	0	0	2.69331e-05	0	0	0	0	0
D_0__Bacteria;D_1__Proteobacteria;D_2__Deltaproteobacteria;D_3__Myxococcales;D_4__Phaselicystidaceae	0.00033214	0	0	0	0	0	0	0	0	0	0	0	0	0	0	0	0	0	0	0	0	0	0	0	0	0	0	0	0	0	0	0	0	0	0	0	0	0	0	0	0	0	0	0	0	0	0	0	0
D_0__Bacteria;D_1__Proteobacteria;D_2__Epsilonproteobacteria;D_3__Campylobacterales;D_4__Campylobacteraceae	0.0108868	0.012957	0.0215535	0.0715445	0.0265538	0.0182597	0.0125918	0.0347129	0.00993201	0.00855611	0.0266927	0.00835979	0.0225756	0.0133422	0.0273634	0.0123113	0.0217172	0.0141352	0.00613138	0.0229002	0.0178809	0.0138689	0.00906281	0.0141399	0.0137812	0.0146737	0.0143204	0.0271583	0.0154031	0.0121064	0.0184487	0.0304634	0.0121066	0.00363434	0.0156837	0.0169536	0.0210678	0.0197792	0.0182523	0.0238845	0.0285992	0.0121191	0.0161447	0.00927846	0.0201765	0.0126754	0.0172643	0.0319836	0.0124996
D_0__Bacteria;D_1__Proteobacteria;D_2__Epsilonproteobacteria;D_3__Campylobacterales;D_4__Helicobacteraceae	0	0	0	0	0	0	0	0	0	0	0	0	2.06548e-05	0	0	0	0	0	0	0	0	0	0	0	0	0.000145766	1.64981e-05	0	0	0	0	0	0	0	0.00418061	0	0	0	0	0	0	0	0	0	0	0	0	0	0
D_0__Bacteria;D_1__Proteobacteria;D_2__Gammaproteobacteria;D_3__Aeromonadales;D_4__Aeromonadaceae	0	0	0	0	0	0	0	0	0	0	0	0	0	0	0	0	0	0	0	0	0	0	0	0	0	0	0	0	0	0	0	0	0	0	0	0	0	0	0	0	0	0	0	0	0	0	0	0	0
D_0__Bacteria;D_1__Proteobacteria;D_2__Gammaproteobacteria;D_3__Alteromonadales;D_4__Alteromonadaceae	0	0	0	0	0	0	0	0	0	0	0	0	0	0	0	0	0	0	0	0	0	0	0	0	0	0	0	0	0	0	0	0	0	0	0	0	0	0	0	0	0	0	0	0	0	0	0	0	0
D_0__Bacteria;D_1__Proteobacteria;D_2__Gammaproteobacteria;D_3__Alteromonadales;D_4__Idiomarinaceae	0	0	0	0	0	0	0	0	0	0	0	0	0	0	0	0	0	0	0	0	0	0	0	0	0	0	0	0	0	0	0	0	0	0	0	0	0	0	0	0	0	0	0	0	0	0	0	0	0
D_0__Bacteria;D_1__Proteobacteria;D_2__Gammaproteobacteria;D_3__Alteromonadales;D_4__Shewanellaceae	0	0	0	0	0	0	0	0	0	0	0	0	0	0	0	0	0	0	0	0	0	0	0	0	0	0	0	0	0	0	0	0	0	0	0	0	0	0	0	0	0	0	0	0	0	0	0	0	0
D_0__Bacteria;D_1__Proteobacteria;D_2__Gammaproteobacteria;D_3__Cardiobacteriales;D_4__Cardiobacteriaceae	0.000221427	0	0.00219511	0	2.51934e-05	1.65997e-05	1.72726e-05	0.00263292	0.0029608	0.000642626	0	1.97165e-05	0.00152845	0.00259342	0.000861689	0.000103024	0	0	0.00238825	0.00501847	0.00060226	0.00029083	0.000995338	0.00120826	5.92101e-05	0	0.000164981	0.00391905	3.81738e-05	0.00181427	0.000524272	0	0.00087307	3.62227e-05	2.56479e-05	0.00234055	1.71842e-05	0	0	0.000156563	0	0.000997245	0.00115492	0	0.000119505	0.00397044	0.000265845	0.00143478	3.45292e-05
D_0__Bacteria;D_1__Proteobacteria;D_2__Gammaproteobacteria;D_3__Enterobacteriales;D_4__Enterobacteriaceae	0	0.000397911	0	3.60789e-05	0	1.65997e-05	0	9.2383e-05	0	0	0	0	0	1.63108e-05	0	2.57559e-05	0.000168495	2.50181e-05	2.2964e-05	0	1.03838e-05	0	0	0	5.92101e-05	0	0	0	0	0	0	0.00395439	0	1.20742e-05	0	0	0	4.1905e-05	3.65778e-05	0	1.47039e-05	0	0	1.34666e-05	5.97526e-05	0.000187876	1.5638e-05	0	0
D_0__Bacteria;D_1__Proteobacteria;D_2__Gammaproteobacteria;D_3__Legionellales;D_4__Coxiellaceae	0	0	0	0	0	0	0	0	0	0	0	0	0	0	0	0	0	0	0	0	0	0	0	0	0	0	0	0	0	0	0	0	0	0	0	0	0	0	0	0	0	0	0	0	0	0	0	0	0
D_0__Bacteria;D_1__Proteobacteria;D_2__Gammaproteobacteria;D_3__Oceanospirillales;D_4__Halomonadaceae	0	0	0	0	0	0	0	0	0	0	0	0	0	0	0	0	0	0	0	0	0	0	0	0	1.48025e-05	0	0	0	0	0	0	0	0	0	0	0	0	0	0	0	0	0	0	0	0	0	0	0	0
D_0__Bacteria;D_1__Proteobacteria;D_2__Gammaproteobacteria;D_3__Pasteurellales;D_4__Pasteurellaceae	0.000811898	9.94777e-05	0.00542727	3.60789e-05	5.03867e-05	0.000132798	0.000293635	0.0032565	0.0086161	0.000605905	0.0015746	0.00276031	0.00313952	0.00293595	0.0210827	0.00106887	0.000786311	0	0.00453538	0.00812055	0.0007684	0.000163592	0.000401627	0.00236754	0	0.00286672	0.00282118	0.00660051	0.000400825	0.00595147	0.00205458	8.36908e-05	0.000858519	0.00332041	0.00119263	4.61951e-05	5.15526e-05	0.000460955	9.14445e-05	0.000104375	1.47039e-05	0.00818079	0.0143763	0.00090226	0.000796702	0.0110596	0.0131828	0.000139492	0.00105314
D_0__Bacteria;D_1__Proteobacteria;D_2__Gammaproteobacteria;D_3__Pseudomonadales;D_4__Moraxellaceae	0	0	0	0	0	0	0	0	1.56656e-05	0	0	0	0	0	0	0	0	0	0	0	0	0	0	0	0	0	0	0	0	0	0	0	0	0	0	0	0	0	0	0	0	0	0	0	0	0	0	0	0
D_0__Bacteria;D_1__Proteobacteria;D_2__Gammaproteobacteria;D_3__Pseudomonadales;D_4__Pseudomonadaceae	0	0	0	1.80395e-05	0	1.65997e-05	0	0	0	0	0	0	0	0	0	1.2878e-05	3.74434e-05	0	1.1482e-05	0	0	0	0	0	0	0	0	0	0	0	0	0	0	2.41485e-05	0	0	0	4.1905e-05	1.82889e-05	0	0	0	0	0	0	1.25251e-05	0	0	0
D_0__Bacteria;D_1__Proteobacteria;D_2__Gammaproteobacteria;D_3__Pseudomonadales;Other	0	0	0	0	0	0	0	0	0	0	0	0	2.06548e-05	3.26216e-05	0	0	0	0	1.1482e-05	1.3787e-05	0	0	0	0	0	0	0	0	0	0	0	0	0	0	0	0	0	0	0	0	0	0	0	0	0	0	0	0	0
D_0__Bacteria;D_1__Proteobacteria;D_2__Gammaproteobacteria;D_3__Vibrionales;D_4__Vibrionaceae	0	0	0	0	0	0	0	0	0	0	0	0	0	0	0	0	0	0	0	0	0	0	0	0	0	0	0	0	0	0	0	0	0	0	0	0	0	0	0	0	0	0	0	0	0	0	0	0	0
D_0__Bacteria;D_1__Proteobacteria;D_2__Gammaproteobacteria;D_3__Xanthomonadales;D_4__Xanthomonadaceae	0	2.48694e-05	0	1.80395e-05	0	0	0	2.30958e-05	0	0	0	1.97165e-05	0	0	0	1.2878e-05	7.48867e-05	0	0	0	0	0	0	0	0	0	0	0	0	0	0	0	0	0	0	0	3.43684e-05	0	1.82889e-05	0	0	0	0	0	0	0	0	0	0
D_0__Bacteria;D_1__Proteobacteria;D_2__Gammaproteobacteria;D_3__Xanthomonadales;D_4__uncultured	0	0	0	0	0	0	0	0	0	0	0	0	0	0	0	0	0	0	0	0	0	0	0	0	0	0	0	0	0	0	0	0	0	0	0	0	0	0	0	0	0	0	0	0	0	0	0	0	0
D_0__Bacteria;D_1__Proteobacteria;D_2__Gammaproteobacteria;Other;Other	0	0	0	0	0	1.65997e-05	0	0	1.56656e-05	0	0	0	6.19643e-05	0	3.82973e-05	0	0	2.50181e-05	1.1482e-05	0	3.11514e-05	0	0	1.63279e-05	0	0	0	2.29184e-05	0	0	0	0	0	0	1.2824e-05	0	0	0	0	0	0	0	1.20304e-05	0	0	0	0	0	3.45292e-05
D_0__Bacteria;D_1__Proteobacteria;Other;Other;Other	0	2.48694e-05	0	0	2.51934e-05	0	0	9.2383e-05	1.56656e-05	0	5.39246e-05	1.97165e-05	0	0	0	1.2878e-05	3.74434e-05	0.000125091	1.1482e-05	1.3787e-05	5.19189e-05	1.81769e-05	0	1.63279e-05	0	0	4.94943e-05	0	0	1.69558e-05	4.25086e-05	0	0	0	0	0	0	2.09525e-05	0	0	0	1.69025e-05	1.20304e-05	5.38663e-05	0	5.01002e-05	4.69139e-05	1.99275e-05	0
D_0__Bacteria;D_1__SR1 (Absconditabacteria);D_2__uncultured bacterium;D_3__;D_4__	0	7.46083e-05	0	0	5.03867e-05	0	0.000293635	0	0.000798947	0.00504921	0	1.97165e-05	0.000206548	0.000554568	0.000612757	0.00369598	0	0	0.000321495	0.000358462	0	0.000327183	0	0.000179606	0	9.7177e-05	0.00191378	0.00618798	0	0.00595147	0.00109105	0	0.00049474	0	0.00521935	0.00113948	0.000343684	0	0	0	0	0.0257086	0.00173237	1.34666e-05	1.99175e-05	0	6.25518e-05	0	0
D_0__Bacteria;D_1__SR1 (Absconditabacteria);Other;Other;Other	0	0	0	0	0	0	0	0	0	0	0	0	0	0	0	0	0	0	0	0	0	0	0	0	0	0	0	2.29184e-05	0	1.69558e-05	0	0	0	0	0	0	0	0	0	0	0	0	0	0	0	0	0	0	0
D_0__Bacteria;D_1__Saccharibacteria;D_2__TM7 phylum sp. canine oral taxon 237;D_3__;D_4__	0	0	0	0	0	0	0	0	0	0	0	0	0	0	0	0	0	0	0	0	0	0	0	0	0	0	3.29962e-05	0	0	0	0	0	0	0	0	0	0	0	0	0	0	0	0	0	0	0	0	0	0
D_0__Bacteria;D_1__Saccharibacteria;D_2__TM7 phylum sp. oral clone DR034;D_3__;D_4__	0	0	0	0	0	0	0	0	0	0	0	0	0	0	0	0	0	0	0	0	0	0	0	0	0	0	0	0	0	0	0	0	0	0	0	0	0	0	0	0	0	0	2.40607e-05	0	0	0	0	0	0
D_0__Bacteria;D_1__Saccharibacteria;D_2__TM7 phylum sp. oral clone HD027;D_3__;D_4__	0	0	0	0	0	0	0	0	0	0	0	0	0	0	0	0	0	0	0	0	0	0	0	0	0	0	0	0	0	3.39115e-05	0	0	0	0	0	0	0	0	0	0	0	0	0	0	0	0	0	0	0
D_0__Bacteria;D_1__Saccharibacteria;D_2__Unknown Class;D_3__Unknown Order;D_4__Unknown Family	0.000590471	2.48694e-05	0.00024198	1.80395e-05	0.000176354	0.000298795	0	0	0.000203653	0.00110165	0	0	0.000351131	0.00039146	0.00494035	0.00370885	0	0	8.03739e-05	1.3787e-05	1.03838e-05	0.00127238	0.000296855	0	0	0.000437297	0.00181479	0	0.00190869	3.39115e-05	0.000722646	0	1.45512e-05	0	0.00102592	0	3.43684e-05	0	0	0.000313125	0	0.00255227	0.000601518	0	0.00127472	2.50501e-05	0.00167326	5.97824e-05	0.000310763
D_0__Bacteria;D_1__Saccharibacteria;D_2__uncultured Candidatus Saccharibacteria bacterium;D_3__;D_4__	0	0	0	0	0	0	0	0	0	1.83608e-05	0	0	0	0	3.82973e-05	0	0	0	0	0	0	0	0	0	0	0	1.64981e-05	0	0	0.000101735	0	0	0	0	1.2824e-05	0	0	0	0	0	0	0	0	0	0	0	0	0	0
D_0__Bacteria;D_1__Saccharibacteria;D_2__uncultured bacterium;D_3__;D_4__	0.00811898	0.00373042	0.00573838	0.00687304	0.0278639	0.0210816	0.0153899	0.00154742	0.0352477	0.0183975	0	0.0196573	0.0129505	0.00766608	0.0130594	0.0250863	0	0.00117585	0.0136406	0.00410853	0	0.00928838	0.0123108	0.00342885	0.00208716	0.0123415	0.0283438	0.0503747	0.031627	0.0711633	0.0114206	0	0.0115827	0.0055783	0.0208005	0.0381263	0.00410702	0.000272383	0.017155	0.0605723	0.0169389	0.00730186	0.0267916	0.0593067	0.000119505	0.00271794	0.0171079	0.0121159	0.0186458
D_0__Bacteria;D_1__Saccharibacteria;D_2__uncultured bacterium I025;D_3__;D_4__	0	0	0	0	0	3.31994e-05	1.72726e-05	0	0	3.67215e-05	0	0	0	0	0	0	0	0	1.1482e-05	0	0	0	0	0	1.48025e-05	0	0	0	0	0	0	0	0	0	0	0	0	0	0	0	0	0	0	0	0	0	0	0	0
D_0__Bacteria;D_1__Saccharibacteria;Other;Other;Other	0.00195594	0	0	3.60789e-05	7.55801e-05	0.00546131	0.0342862	0.000785256	0.0189397	0.0355281	0	0.000138015	0.000165238	0.00500742	0.0436589	0.0190594	0	0	0.00623471	8.27221e-05	3.11514e-05	0.00408979	0.000122234	0.00145318	0.0158535	0.0199942	0.0383746	0.000137511	5.72607e-05	0.00830832	0.00626293	0	0.00692636	0	0.00255197	0.00525084	0.000360868	0.000125715	0	0.00763677	0	0.00158883	0.000204516	0.00103693	3.98351e-05	1.25251e-05	0.00319014	0	0.000189911
D_0__Bacteria;D_1__Spirochaetae;D_2__Spirochaetes;D_3__Spirochaetales;D_4__Spirochaetaceae	0.0863195	0.0233027	0.0190991	0.0286106	0.0161237	0.0610206	0.0654979	0.0128181	0.080866	0.0476829	0.00682686	0.0309154	0.0887741	0.0573488	0.0931582	0.107389	1.87217e-05	0.0807335	0.100605	0.0118982	0.0230832	0.090848	0.0157159	0.163279	0.0357185	0.0490987	0.052233	0.00490454	0.026798	0.018397	0.0650806	0.0113401	0.132867	0.0598157	0.0981931	0.0857226	0.143952	0.00113144	0.0362303	0.0238845	0.00621977	0.0161587	0.0169869	0.135824	0.00491963	0.00374499	0.0365772	0.042585	0.0784503
D_0__Bacteria;D_1__Spirochaetae;D_2__Spirochaetes;D_3__Spirochaetales;Other	0	0	0	0	0	0	0	0	0	0	0	0	0	0	0	0	0	0	0	0	0	0	0	0	0	0	0	0	0	0	0	0	0	0	0	0	0	0	0	0	0	0	0	0	0	0	0	0	0
D_0__Bacteria;D_1__Synergistetes;D_2__Synergistia;D_3__Synergistales;D_4__Synergistaceae	0.051371	0.000746083	0.0123583	0.0208717	0.000655027	0.0282029	0.0392607	0.0243891	0.0558793	0.0537603	3.23548e-05	0.0387232	0.031829	0.0214324	0.00601268	0.0265801	0	0.0709014	0.0238366	0.0194259	0.00857701	0.0334272	0.0720834	0.0695894	0.0575819	0.0112239	0.0149143	0.00781519	0.00870362	0.00747749	0.036189	6.27681e-05	0.0216376	0.00821048	0.0234679	0.0354932	0.0723283	0.00176001	0.025513	0.015778	0.00142628	0.000760611	0.00228577	0.0401304	9.95877e-05	0.000313126	0.0271788	0.0135307	0.0470633
D_0__Bacteria;D_1__Tenericutes;D_2__Mollicutes;D_3__Acholeplasmatales;D_4__Acholeplasmataceae	0	0	0	0	0	0	0	0	0	0.00174427	0	0	0	0	0	0	0	0	0	0	0.000114222	0	0	0	0	0	0	2.29184e-05	0	1.69558e-05	0	0	0	0	0	0	0	0	0	0	0	0	0	0	0	0	0	0	0
D_0__Bacteria;D_1__Tenericutes;D_2__Mollicutes;D_3__Mollicutes RF9;D_4__Firmicutes oral clone FM046	0	0	0	0	0	0	0	0	0	0	0	0	0	0	0	0	0	0	0	0	0	0	0	0	0	0	0	0	0	0	0	0	0	0	0	0	0	0	0	0	0	0	0	0	0	0	0	0	0
D_0__Bacteria;D_1__Tenericutes;D_2__Mollicutes;D_3__Mollicutes RF9;D_4__uncultured bacterium	0	0	0	0	0	0	0	0	0	3.67215e-05	0	0	0	0	0	0	0	0	1.1482e-05	0	0	0	0	0	0	0	1.64981e-05	0	0	0	0	0	0	1.20742e-05	0	0	0	0	0	0	0	0	0	0	0	0	0	0	0
D_0__Bacteria;D_1__Tenericutes;D_2__Mollicutes;D_3__Mycoplasmatales;D_4__Mycoplasmataceae	0.0143927	0.000373042	0	0.0126637	0.0003779	0.0158527	0.00101909	0.000715968	0.000172322	0.00124853	0	0.0214712	0.00526696	0.00140273	0	0.000746922	0	0.0104075	0.000964486	0.00051012	1.03838e-05	0.0068345	0.0134283	0.0219773	0.0131002	0.000898887	0.00478445	0.000206266	0.00650863	0.000542584	0.00409499	0	5.82047e-05	0.00876589	0.00216725	0.00404977	0.0220473	0	0.00135338	0.00300948	0.00348483	0	0.00033685	0.000686795	0.000836537	0	0.00392513	0.00819019	0.0134837
D_0__Bacteria;D_1__Tenericutes;D_2__Mollicutes;D_3__NB1-n;D_4__uncultured bacterium	0.00118094	0	0	0	0	0	0	0	0	0.00047738	0	0	0	0.00019573	0	0.00176428	0	0.000700508	0.000275567	0	0	0	0	0	0	0.00080171	0.00061043	0	0	5.08673e-05	0.000198373	0	0.0025028	0	0.00135934	0.000200179	0	0	0	0	0	0	0	0.000255865	0	0	1.5638e-05	0	0
D_0__Bacteria;D_1__Verrucomicrobia;D_2__Opitutae;D_3__Opitutae vadinHA64;D_4__uncultured rumen bacterium	0	0	0	0	0	0	0	0	0	0	0	0	0	1.63108e-05	0	0	0	0	0	0	0	0	0	0	0	0	0	0	0	0	0	0	0	0	0	0	0	0	0	0	0	0	0	0	0	0	0	0	0
D_0__Bacteria;Other;Other;Other;Other	0.00361664	0.00609301	0.00181485	0.00229101	0.017459	0.0060257	0.00335089	0.0176221	0.0301093	0.0146152	0.0524579	0.00936533	0.0067128	0.0136032	0.00534247	0.00865399	0.0283634	0.0134848	0.0391306	0.00687972	0.00249211	0.00154503	0.00480207	0.002988	0.00371544	0.00828434	0.00856252	0.00300231	0.0030539	0.0132933	0.00643296	0.0170938	0.00161518	0.0111204	0.0372536	0.00475809	0.00202774	0.00773147	0.00104247	0.00641907	0.000999868	0.00261988	0.0134259	0.00504996	0.0324058	0.0116984	0.0182182	0.00257064	0.00359104
Unassigned;Other;Other;Other;Other	0.00258331	0.000497389	0.00243709	0.00238121	0.00299801	0.00348594	0.00716815	0.00230958	0.00311746	0.00282756	0.00226483	0.00295747	0.00245792	0.0030175	0.0021255	0.0249575	0.00104841	0.0029021	0.00157303	0.00341918	0.00152642	0.00263564	0.00258439	0.00494734	0.00272367	0.00349837	0.00422352	0.0023606	0.00328294	0.00340811	0.00365574	0.00221781	0.00273562	0.00272878	0.00565537	0.0037726	0.00290413	0.00121525	0.0027982	0.00236583	0.00322016	0.00185927	0.0029715	0.00305691	0.0027287	0.00155311	0.00251771	0.00219202	0.00286592
[truncated: 193 more columns]

## Sheet: table_mc20000_sorted_L6
# Constructed from biom file genus
#OTU ID	4003210002	4003210003	4003210004	4003210005	4003210006	4003210007	4003210008	4003210011	4003210012	4003210013	4003210014	4003210015	4003210016	4003210017	4003210018	4003210019	4003210020	4003210023	4003210024	4003210025	4003210026	4003210027	4003210028	4003210029	4003210030	4003210031	4003210032	4003210035	4003210036	4003210037	4003210038	4003210039	4003210040	4003210041	4003210042	4003210043	4003210044	4003210047	4003210048	4003210049	4003210050	4003210051	4003210052	4003210053	4003210054	4003210055	4003210056	4003210059	4003210060
D_0__Bacteria;D_1__Acidobacteria;D_2__Holophagae;D_3__Subgroup 10;D_4__ABS-19;D_5__uncultured bacterium	0	0	0	0	0	0	0	0	0	0	0	0	0	0	0	0	0	0	0	0	0	0	0	0	0	0	0	0	0	0	0	0	0	0	0	0	0	0	0	0	0	0	0	0	0	0	0	0	0
D_0__Bacteria;D_1__Actinobacteria;D_2__Actinobacteria;D_3__Actinomycetales;D_4__Actinomycetaceae;D_5__Actinomyces	0.0526258	0.199403	0.0509195	0.000721579	0.0615978	0.0413665	0.00481907	0.0312947	0.0201303	0.0319477	0.00118634	0.0239161	0.0179903	0.0529612	0.0350612	0.0499923	0.00308908	0.000350254	0.0401984	0.0376661	0.0442661	0.0501863	0.0287949	0.011805	0.00968086	0.00721539	0.022223	0.0384113	0.0843259	0.0133781	0.0112223	0.0976253	0.012805	0.00362227	0.00723272	0.0122263	0.013713	0.270287	0.00484656	0.037836	0.116293	0.0527019	0.0198501	0.00818767	0.0215508	0.096255	0.00680251	0.124806	0.0241359
D_0__Bacteria;D_1__Actinobacteria;D_2__Actinobacteria;D_3__Actinomycetales;D_4__Actinomycetaceae;D_5__uncultured	0.00380116	2.48694e-05	0.00454577	1.80395e-05	0	0.00116198	0.00025909	9.2383e-05	0.000720619	0	0.000107849	0	2.06548e-05	0.000587189	1.91487e-05	0.00108175	3.74434e-05	0	0.000252604	0.00512877	0.0344638	0.00394438	6.98483e-05	0.00403298	0.00334537	7.28828e-05	0.00407503	0.00550042	0.00471446	0.000169558	0.00109105	0.000648603	0.00448176	0.00252351	2.56479e-05	3.07967e-05	0.000790473	0.0104343	3.65778e-05	0.000173958	0	0.00647364	7.21822e-05	2.69331e-05	0.000458103	1.25251e-05	0.000140742	0.0155434	0.000483409
D_0__Bacteria;D_1__Actinobacteria;D_2__Actinobacteria;D_3__Bifidobacteriales;D_4__Bifidobacteriaceae;D_5__Aeriscardovia	0	0	0	0	0	0	0	0	0	0	0	0	0	0	0	0	0	0	0	0	0	0	0	0	0	0	0	0	0	0	0	0	0	0	0	0	0	0	0.00334687	0	2.94079e-05	0	0	0	1.99175e-05	0	0	0	0
D_0__Bacteria;D_1__Actinobacteria;D_2__Actinobacteria;D_3__Bifidobacteriales;D_4__Bifidobacteriaceae;D_5__Bifidobacterium	0	0	0	0	0	0	0	0	0	0	0	0	0	0	0	0	0	0	0	0	0	0	0	0	0	0	0	0	0	0	0	8.36908e-05	0	0	1.2824e-05	0	0	0	1.82889e-05	0	0	0	0	0	9.95877e-05	0	0	0	0
D_0__Bacteria;D_1__Actinobacteria;D_2__Actinobacteria;D_3__Bifidobacteriales;D_4__Bifidobacteriaceae;D_5__Scardovia	0	4.97389e-05	0	0	0	0	3.45453e-05	0	0	0	3.23548e-05	0	0	0	0	0	1.87217e-05	0	0	0	0	0	0	0	4.44076e-05	0.000145766	0	0	5.72607e-05	0	0	0.000962444	0	0	1.2824e-05	0	0	0	0.000182889	0	0.000323487	0	0	0	0.00211126	7.51503e-05	0	0	0
D_0__Bacteria;D_1__Actinobacteria;D_2__Actinobacteria;D_3__Corynebacteriales;D_4__Corynebacteriaceae;D_5__Corynebacterium	0.0638078	0.0479234	0.0789546	0	0.169904	0.0430265	0.0238708	0.0244584	0.0192217	0.0258519	0	1.97165e-05	0.0222039	0.0438272	0.0715202	0.0423556	0	0	0.0257311	0.0479375	0.0218163	0.00848859	0.108876	0.042877	0.0183403	0.00097177	0.0703809	0.0877776	0.0660406	0.110874	0.0110947	2.09227e-05	0.0226853	0	0.00012824	0.0619938	0.0003265	2.09525e-05	3.65778e-05	0.168427	5.88157e-05	0.0885351	0.08319	0.000161599	0.019081	8.76754e-05	0.0217993	0.0455741	0.0585442
D_0__Bacteria;D_1__Actinobacteria;D_2__Actinobacteria;D_3__Corynebacteriales;D_4__Corynebacteriaceae;D_5__Corynebacterium 1	0.000774994	0	0.000224696	0	0.000604641	0.000614189	3.45453e-05	0.000346436	0	1.83608e-05	0	3.9433e-05	0.000247857	0.000864473	0.000382973	5.15119e-05	1.87217e-05	0	0.000516689	0.000234379	5.19189e-05	0	0.00113503	8.16393e-05	5.92101e-05	0	0.000197977	0.000687553	0.000114521	3.39115e-05	1.41695e-05	0.000292918	7.27558e-05	0	0	3.07967e-05	0	0.000209525	0	6.95834e-05	0	0.000253537	1.20304e-05	0	1.99175e-05	0.000187876	9.38277e-05	0.000876808	0.000932288
D_0__Bacteria;D_1__Actinobacteria;D_2__Actinobacteria;D_3__Corynebacteriales;D_4__Corynebacteriaceae;Other	0.000553567	0.00271077	0.000691372	0	0.00108331	0.000448192	0.000120909	0.00140884	0.000313313	0.000403937	0	5.91494e-05	0.000103274	0.000636122	0.000804243	0.000618142	0.000168495	2.50181e-05	0.000642991	0.000413611	0.000674946	0.000109061	0.000296855	9.79672e-05	0.00208716	2.42943e-05	0.000230974	0.000916737	0.000171782	0.00267901	2.8339e-05	4.18454e-05	0.000130961	0	0	0.00018478	0	0.0021162	1.82889e-05	0.000469688	0	0.00234944	0.000794004	0	0.000139423	1.25251e-05	0.000437863	0.000418477	0.000276234
D_0__Bacteria;D_1__Actinobacteria;D_2__Actinobacteria;D_3__Corynebacteriales;D_4__Nocardiaceae;D_5__Rhodococcus	0	0	0	0	0	0	0	0	0	0	0	0	0	0	0	0	0	0	0	0	0	0	0	0	0	0	0	0	0	0	0	0	0	0	0	0	0	0	0	0	0	0	0	0	0	0	0	0	0
D_0__Bacteria;D_1__Actinobacteria;D_2__Actinobacteria;D_3__Corynebacteriales;Other;Other	0	0	0	0	0	0	0	0	0	0	0	0	0	0	0	0	0	0	0	0	0	0	0	0	0	0	0	0	0	0	0	0	0	0	0.000141064	0	0	0	0	0	0	0	1.20304e-05	0	5.97526e-05	7.51503e-05	0	0	0
D_0__Bacteria;D_1__Actinobacteria;D_2__Actinobacteria;D_3__Micrococcales;D_4__Brevibacteriaceae;D_5__Brevibacterium	0	0	0	0	0	0	0	0	0	0	0	0	0	0	0	0	0	0	0	0	0	0	0	0	0	0	0	0	0	0	0	0	0	0	0	0	0	0	0	0	0	0	0	0	0	0	0	0	0
D_0__Bacteria;D_1__Actinobacteria;D_2__Actinobacteria;D_3__Micrococcales;D_4__Intrasporangiaceae;D_5__Ornithinimicrobium	0	0	0	0	0	0	0	0	0	0	0	0	0	0	0	0	0	0	0	0	0	0	0	0	0	0	0	0	0	0	0	0	0	0	0	0	0	0	0	0	0	0	0	0	0	0	0	0	0
D_0__Bacteria;D_1__Actinobacteria;D_2__Actinobacteria;D_3__Micrococcales;D_4__Microbacteriaceae;D_5__Clavibacter	0	0	0	0	0	0	0	0	0	0	0	0	0	0	0	0	0	0	0	0	0	0	0	0	0	0	0	0	0	0	0	0	0	0	0	0	0	0	0	0	0	0	0	0	0	0	0	0	0
D_0__Bacteria;D_1__Actinobacteria;D_2__Actinobacteria;D_3__Micrococcales;D_4__Microbacteriaceae;D_5__Leucobacter	0	0	0	3.60789e-05	0	0	0	0	0	0	0	0	0	0	0	0	0	0	0	0	0	0	0	0	0	0	0	0	0	0	0	0	0	0	0	0	0	0	0	0	0	0	0	0	0	0	0	0	0
D_0__Bacteria;D_1__Actinobacteria;D_2__Actinobacteria;D_3__Micrococcales;D_4__Microbacteriaceae;D_5__Microbacterium	0	0	0	0	0	0	0	0	0	0	0	0	0	0	0	0	0	0	0	0	0	0	0	0	0	0	0	0	0	0	0	0	0	0	0	0	0	0	0	0	0	0	0	0	0	0	0	0	0
D_0__Bacteria;D_1__Actinobacteria;D_2__Actinobacteria;D_3__Micrococcales;D_4__Microbacteriaceae;D_5__Rathayibacter	0	0	0	0	0	0	0	0	0	0	0	0	0	0	0	0	3.74434e-05	0	0	0	0	0	0	0	0	0	0	0	0	0	0	0	0	0	0	0	0	0	0	0	0	0	0	0	0	0	0	0	0
D_0__Bacteria;D_1__Actinobacteria;D_2__Actinobacteria;D_3__Micrococcales;D_4__Microbacteriaceae;Other	0	0	0	0	0	0	0	0	0	0	0	0	0	0	0	0	0	0	0	0	0	0	0	0	0	0	0	0	0	0	0	0	0	0	0	0	0	0	0	0	0	0	0	0	0	0	0	0	0
D_0__Bacteria;D_1__Actinobacteria;D_2__Actinobacteria;D_3__Micrococcales;D_4__Micrococcaceae;D_5__Arthrobacter	0	0	0	0	0	0	0	0	0	0	0	0	0	0	0	0	0	0	0	0	0	0	0	0	0	0	0	0	0	0	0	0	0	0	0	0	0	0	0	0	0	0	0	0	0	0	0	0	0
D_0__Bacteria;D_1__Actinobacteria;D_2__Actinobacteria;D_3__Micrococcales;D_4__Micrococcaceae;D_5__Glutamicibacter	0	0	0	0	0	0	0	0	0	0	0	0	0	0	0	0	0	0	0	0	0	0	0	0	0	0	0	0	0	0	0	0	0	0	0	0	0	0	0	0	0	0	0	0	0	0	0	0	0
D_0__Bacteria;D_1__Actinobacteria;D_2__Actinobacteria;D_3__Micrococcales;D_4__Micrococcaceae;D_5__Micrococcus	0	0	0	0	0	0	0	0	0	0	0	0	0	0	0	0	0	0	0	0	0	0	0	0	0	0	0	0	0	0	0	0	0	0	0	0	0	0	0	0	0	0	0	0	0	0	0	0	0
D_0__Bacteria;D_1__Actinobacteria;D_2__Actinobacteria;D_3__Micrococcales;D_4__Micrococcaceae;D_5__Nesterenkonia	0	0	0	0	0	0	0	0	0	0	0	0	0	0	0	0	0	0	0	0	0	0	0	0	0	0	0	0	0	0	0	0	0	0	0	0	0	0	0	0	0	0	0	0	0	0	0	0	0
D_0__Bacteria;D_1__Actinobacteria;D_2__Actinobacteria;D_3__Micrococcales;D_4__Micrococcaceae;D_5__Rothia	0.0305569	0.00962447	0.0151756	0.00696324	0.0153176	0.0638591	0.000639088	0.0284309	0.000689288	9.18038e-05	0	0.0385851	0.0414954	0.0930532	0.0125424	0.00240818	0.277493	0.0610443	0.0811087	0.0105471	0.00407044	0.00421703	0.022334	0.00102866	0.005847	0.00201642	0.00806758	0.0137281	0.000725302	0.000830832	0.00195539	0.0324092	0.000669354	0.00673742	0.02375	0.000107788	0.000103105	0.0559222	0.0594572	0.00213969	0.00891059	0.00539188	0.00218953	8.07994e-05	0.0112335	0.202129	0.00537945	0.0809254	0.0462001
D_0__Bacteria;D_1__Actinobacteria;D_2__Actinobacteria;D_3__Micrococcales;D_4__Micrococcaceae;Other	0	0	0	0	0	0	0	0	0	0	0	0	0	0	0	0	0	0	0	0	0	0	0	0	0	0	0	0	0	0	0	0	0	0	0	0	0	0	0	0	0	0	0	0	0	0	0	0	0
D_0__Bacteria;D_1__Actinobacteria;D_2__Actinobacteria;D_3__Micrococcales;Other;Other	0	0	0	0	0	0	0	0	0	0	0	0	0	0	0	0	0	2.50181e-05	0	0	0	0	0	0	0	0	0	0	0	0	0	0	0	0	0	0	0	0	0	0	0	0	0	0	0	0	0	0	0
D_0__Bacteria;D_1__Actinobacteria;D_2__Actinobacteria;D_3__Micromonosporales;D_4__Micromonosporaceae;D_5__Asanoa	0	0	0	0	0	0	0	0	0	0	0	0	0	0	0	0	0	0	0	0	0	0	0	0	0	0	0	0	0	0	0	0	0	0	0	0	0	0	0	0	0	0	0	0	0	0	0	0	0
D_0__Bacteria;D_1__Actinobacteria;D_2__Actinobacteria;D_3__Micromonosporales;D_4__Micromonosporaceae;Other	0	0	0	0	0	0	0	0	0	0	0	0	0	0	0	0	0	0	0	0	0	0	0	0	0	0	0	0	0	0	0	0	0	0	0	0	0	0	0	0	0	0	0	0	0	0	0	0	0
D_0__Bacteria;D_1__Actinobacteria;D_2__Actinobacteria;D_3__Propionibacteriales;D_4__Nocardioidaceae;D_5__uncultured	0	0	0	0	0	0	0	0	0	0	0	0	0	0	0	0	0	0	0	0	0	0	0	0	0	0	0	0	0	0	0	0	0	0	0	0	0	0	0	0	0	0	0	0	0	0	0	0	0
D_0__Bacteria;D_1__Actinobacteria;D_2__Actinobacteria;D_3__Propionibacteriales;D_4__Propionibacteriaceae;D_5__Aestuariimicrobium	0	0	0	0	0	0	0	0	0	0	0	0	0	0	0	0	0	0	0	0	0	0	0	0	0	0	0	0	0	0	0	0	0	0	0	0	0	0	0	0	0	0	0	0	0	0	0	0	0
D_0__Bacteria;D_1__Actinobacteria;D_2__Actinobacteria;D_3__Propionibacteriales;D_4__Propionibacteriaceae;D_5__Propionibacterium	0.00110713	0.0513056	0.00644704	0.0316593	0.000806187	0.000713788	0.00110545	0.0610883	0.00213053	0.00225837	0.0452643	0.00266172	0.0165651	0.00564354	0.00471057	0.00312935	0.0553975	0.0136099	0.0238596	0.046545	0.00610567	0.000799782	0.000855641	0.00182872	0.00149506	0.000728828	0.000824906	0.00930488	0.00152695	0.00252641	0.00274889	0.0267601	0.00104768	0.0140303	0.00791239	0.000200179	0.000927947	0.0620194	0.00859578	0.000260938	0.00639621	0.0127783	0.00897465	0.00171025	0.0163722	0.0126628	0.0498851	0.00500179	0.00233072
D_0__Bacteria;D_1__Actinobacteria;D_2__Actinobacteria;D_3__Propionibacteriales;D_4__Propionibacteriaceae;Other	0	0	0	0	0	0	0	0	0	0	0	0	0	0	0	0	0	0	0	0	0	0	0	0	0	0	1.64981e-05	0	0	0	0	0	0	6.03712e-05	0	0	3.43684e-05	0	0	0	0	0	0	0	0	0	0	0	0
D_0__Bacteria;D_1__Actinobacteria;D_2__Actinobacteria;Other;Other;Other	0.000184522	7.46083e-05	0.000138274	1.80395e-05	0.00105812	0.000365194	3.45453e-05	0.000230958	0.000109659	5.50823e-05	0	0.000197165	0.000185893	0.000163108	0.000612757	0.00019317	0.000430599	2.50181e-05	0.000252604	0.00013787	0.000913773	7.27074e-05	0.000349241	6.53115e-05	5.92101e-05	4.85885e-05	0.000214475	0.000343776	0.000190869	0.00110212	8.50171e-05	0.000271995	2.91023e-05	3.62227e-05	0.000410367	0.000138585	0	0.000272383	9.14445e-05	0.000487084	7.35197e-05	0.000523976	0.00033685	0	0.000298763	0.00118988	3.12759e-05	0.00023913	0.000431615
D_0__Bacteria;D_1__Actinobacteria;D_2__Coriobacteriia;D_3__Coriobacteriales;D_4__Coriobacteriaceae;D_5__Atopobium	7.38089e-05	0	0	0	0.00100773	0.000796786	0.000103636	2.30958e-05	0	0.000624266	0	5.91494e-05	4.13095e-05	0	0.00109147	0.000218925	0	0	0	2.7574e-05	1.03838e-05	0	0.00132712	0	4.44076e-05	0.000874593	0.000115487	0.000183347	3.81738e-05	8.47788e-05	0.00090685	0.000690449	0	0.000905567	0.00115416	0	8.5921e-05	0.00075429	0.0051026	1.73958e-05	0.00183799	0.000202829	0.000433093	0.00142746	0.000717031	0.000288076	0.000125104	0.000119565	0.000241704
D_0__Bacteria;D_1__Actinobacteria;D_2__Coriobacteriia;D_3__Coriobacteriales;D_4__Coriobacteriaceae;D_5__Coriobacteriaceae UCG-002	0	0	0	0	0	0	0	0	0	0	0	0	0	0	0	0	0	0	0	0	0	0	0	0	0	0	0	0	0	0	0	0	0	0	0	0	0	0	0	0	0	0	0	0	0	0	0	0	0
D_0__Bacteria;D_1__Actinobacteria;D_2__Coriobacteriia;D_3__Coriobacteriales;D_4__Coriobacteriaceae;D_5__Cryptobacterium	0	0	0	0	0	0.000215796	0	0	0	1.83608e-05	0	0	0	0	0	1.2878e-05	0	0	0	0	0	0	0	0	0	2.42943e-05	0	0	9.54344e-05	0	2.8339e-05	0.00443561	0	0	0	0	0	0	0.00102418	0	0.000955756	0	0	0	0.00097596	0	0	0	0
D_0__Bacteria;D_1__Actinobacteria;D_2__Coriobacteriia;D_3__Coriobacteriales;D_4__Coriobacteriaceae;D_5__Olsenella	0.000701185	0.000348172	0.00171114	5.41184e-05	0.000100773	0.00650709	0.00207272	0	0.00128458	0.00492068	0	0.000591494	6.19643e-05	0.00115807	0.00626161	0.0176042	3.74434e-05	0.000125091	0.000700401	0.00209563	2.07676e-05	0.00269018	0.00288124	0.000718426	0.00171709	0.00415432	0.00478445	0.000229184	0.00278668	0.00155993	0.00250801	8.36908e-05	0.00116409	8.45196e-05	0.00551431	0.000692926	0.000309316	4.1905e-05	0.000713267	0.0012699	0.00385243	0.00167334	0.000144364	0.00377064	0.00324656	0.000325651	0.000562966	0.000617751	0.000621525
D_0__Bacteria;D_1__Actinobacteria;D_2__Coriobacteriia;D_3__Coriobacteriales;D_4__Coriobacteriaceae;D_5__Senegalimassilia	0	0	0	0	0	0	0	0	0	0	0	0	0	0	0	5.15119e-05	0	0	0	0	0	0	0	0	0	0	1.64981e-05	0	0	0	0	0	0	0	2.56479e-05	0	0	0	0	0	0	0	0	0	0	0	0	0	0
D_0__Bacteria;D_1__Actinobacteria;D_2__Coriobacteriia;D_3__Coriobacteriales;D_4__Coriobacteriaceae;D_5__Slackia	0	0.000124347	6.91372e-05	3.60789e-05	5.03867e-05	0.000182597	0	0	4.69969e-05	7.3443e-05	2.15699e-05	9.85824e-05	0.000165238	0	0	0.000167414	0.000131052	2.50181e-05	1.1482e-05	4.13611e-05	0.000311514	3.63537e-05	0.000104772	0	0.000192433	0.000121471	4.94943e-05	0	3.81738e-05	0	1.41695e-05	0	0	0.000156965	0.000166712	0	1.71842e-05	0	0.000237756	1.73958e-05	7.35197e-05	0	4.81215e-05	0.000107733	5.97526e-05	8.76754e-05	4.69139e-05	0	0.000120852
D_0__Bacteria;D_1__Actinobacteria;D_2__Coriobacteriia;D_3__Coriobacteriales;D_4__Coriobacteriaceae;D_5__uncultured	0	0	0	0	0	0	0	0	0	0	0	0	0	0	0	0	0	0	0	0	0	0	0	0	0	0	0	0	0	0	0	0	0	0	0	0	0	0	0	0	0	0	0	0	0	0	0	0	0
D_0__Bacteria;D_1__Actinobacteria;D_2__Coriobacteriia;D_3__Coriobacteriales;D_4__Coriobacteriaceae;Other	0.00033214	0.00129321	0.000259264	0.000703539	0.000201547	0.00410013	0.00058727	0	0.000140991	0.00242362	0.00129419	0.00187307	0.000247857	0.00295226	0.000191487	0.00209911	0.00243382	5.00363e-05	4.59279e-05	4.13611e-05	0.00211829	0.000654367	0.000122234	9.79672e-05	0.000296051	0.00318255	0.00188078	0.000160429	0.00196595	0.000356071	0.00177119	0.0136416	5.82047e-05	9.65939e-05	0.00175688	1.53984e-05	5.15526e-05	8.381e-05	0.00221296	0.000748021	0.00999868	3.38049e-05	0.000216547	0.0107598	0.0185831	0.000701403	1.5638e-05	0	0.000172646
D_0__Bacteria;D_1__Actinobacteria;D_2__Thermoleophilia;D_3__Solirubrobacterales;D_4__Elev-16S-1332;D_5__uncultured bacterium	0	4.97389e-05	0	0	0	0	0	0	0	0	0	0	0	0	0	0	0	0	0	0	0	0	0	0	0	0	0	0	0	0	0	0	0	0	0	0	0	0	0	0	0	0	0	0	0	0	0	0	0
D_0__Bacteria;D_1__Actinobacteria;Other;Other;Other;Other	0.00236189	4.97389e-05	8.64215e-05	0	0.000478674	0.00058099	0	0.000184766	7.83282e-05	1.83608e-05	3.23548e-05	0.000315464	2.06548e-05	0.000260973	0.000861689	2.57559e-05	0	0	0.000183712	2.7574e-05	0.000539957	0.000109061	0.000454014	6.53115e-05	0	0	0.000197977	0.000389613	3.81738e-05	0.000169558	5.66781e-05	0	0	1.20742e-05	0	0.000123187	8.5921e-05	0.000817148	0	0.000191354	0.00172036	0.000253537	4.81215e-05	0	0.000119505	0.000701403	0.000109466	0.00111594	0.000431615
D_0__Bacteria;D_1__Bacteroidetes;D_2__Bacteroidia;D_3__Bacteroidales;D_4__Bacteroidaceae;D_5__Bacteroides	0	2.48694e-05	0	0.000450987	0	0	0.000293635	2.30958e-05	1.56656e-05	0.00179935	0	0	0	1.63108e-05	0	0.000862824	0	5.00363e-05	0	0	2.07676e-05	0.000181769	0	4.89836e-05	0.000473681	0.000826005	0	4.58369e-05	0	0.000389983	0.000736815	0.000146459	0	0	0.00450121	0.000107788	1.71842e-05	0	0	0	0	0	0	0	0	0	1.5638e-05	0	0
D_0__Bacteria;D_1__Bacteroidetes;D_2__Bacteroidia;D_3__Bacteroidales;D_4__Bacteroidales BS11 gut group;D_5__uncultured Bacteroidetes bacterium	0	0	0	0	0	0	0	0	0	0	0	0	0	0	0	6.43898e-05	0	0	0	0	0	0	0	0	0	0	0	0	0	0	0	0	0	0	0	0	0	0	0	0	0	0	0	0	0	0	0	0	0
D_0__Bacteria;D_1__Bacteroidetes;D_2__Bacteroidia;D_3__Bacteroidales;D_4__Bacteroidales BS11 gut group;Other	0	0	0	0	0	0	0	0	0	0	0	0	0	0	0	0	0	0	0	0	0	0	0	0	0	0	0	0	0	3.39115e-05	0	0	0	0	0	0	0	0	0	0	0	0	0	0	0	0	0	0	1.72646e-05
D_0__Bacteria;D_1__Bacteroidetes;D_2__Bacteroidia;D_3__Bacteroidales;D_4__Bacteroidales Incertae Sedis;D_5__Phocaeicola	0.000369045	4.97389e-05	0.000414823	0.00364397	0	0.000962783	0.00958632	2.30958e-05	0	0.0104473	0	0.00110412	2.06548e-05	0.00039146	0.000191487	0.0202957	0	0.00350254	1.1482e-05	0.000992665	0.00122529	0.00203581	0.0372291	0.00068577	0.0247498	0.00391137	0.00605481	0.00508789	0.00383646	0.00247554	0.00565364	0	0.00884711	0.026515	0.0149912	0.00614394	0.00194181	4.1905e-05	0	1.73958e-05	8.82236e-05	0.000185927	0.00135943	0.00864553	0.00199175	5.01002e-05	0.00365928	0	0.00438521
D_0__Bacteria;D_1__Bacteroidetes;D_2__Bacteroidia;D_3__Bacteroidales;D_4__Bacteroidales S24-7 group;D_5__uncultured bacterium	0	9.94777e-05	0	0	0.000277127	0	0	0	0	0	0	0	0	1.63108e-05	0	0	0	0	0	0	0	0	0	3.26557e-05	2.96051e-05	0.000121471	0.000131985	0	0	0	0	0	0	0	0	0	0	0	0	0	0	0	0	0	0	1.25251e-05	0.000469139	0	0
D_0__Bacteria;D_1__Bacteroidetes;D_2__Bacteroidia;D_3__Bacteroidales;D_4__Porphyromonadaceae;D_5__Dysgonomonas	0	0	0	0	0	0	0	0	0	0	0	0	0	0	0	0	0	0	0	0	0	0	0	0	0	0	0	0	0	0	0	0	0	0	0	0	0	0	0	0	0	0	0	0	0	0	0	0	0
D_0__Bacteria;D_1__Bacteroidetes;D_2__Bacteroidia;D_3__Bacteroidales;D_4__Porphyromonadaceae;D_5__Macellibacteroides	0	0	0	0	0	0	0	0	0	0	0	0	0	0	0	0	0	0	0	0	0	0	0	0	0	0	0	0	0	0	0	0	0	0	0	0	0	0	0	0	0	0	0	0	0	0	0	0	0
D_0__Bacteria;D_1__Bacteroidetes;D_2__Bacteroidia;D_3__Bacteroidales;D_4__Porphyromonadaceae;D_5__Odoribacter	0	0	0	0	0	0	0	0	0	0.0173142	0	0	0	0	0	0.000785556	0	0	0	0	0	0	0	0	0	0	0	0	0	0.000542584	0	0	0.0124267	0	0	0	0	0	0	0	0	0.000101415	0	0	0	0	0	0	0
D_0__Bacteria;D_1__Bacteroidetes;D_2__Bacteroidia;D_3__Bacteroidales;D_4__Porphyromonadaceae;D_5__Porphyromonas	0.0660959	0.000994777	0.121025	0.008226	0.000478674	0.0108728	0.215373	0.00392628	0.0680828	0.061178	3.23548e-05	0.140046	0.0316844	0.0073888	0.00670203	0.0537011	0	0.143779	0.0923151	0.032303	0.134906	0.167064	0.0288299	0.0425178	0.141986	0.00539332	0.0374672	0.0360049	0.00818827	0.0537837	0.0483181	0.000732294	0.0212884	0.00289782	0.0603368	0.0828586	0.1638	0.014562	0.0153261	0.00226146	1.47039e-05	0.00643984	0.0660467	0.0117563	0.000856454	0.000162826	0.0292273	0.0115779	0.0483063
D_0__Bacteria;D_1__Bacteroidetes;D_2__Bacteroidia;D_3__Bacteroidales;D_4__Porphyromonadaceae;D_5__Proteiniphilum	0	0	0	0	0	0	0	0	0	0	0	0	0	0	0	0	0	0	0	0	0	0	0	0	0	0	0	0	0	0.000152602	0	0	0	0	0	0	0	0	0	0	0	0	0	0	0	0	0	0	0
D_0__Bacteria;D_1__Bacteroidetes;D_2__Bacteroidia;D_3__Bacteroidales;D_4__Porphyromonadaceae;D_5__Tannerella	0.0356866	0.000721214	0.0197905	0.114641	0.0239085	0.0196209	0.0463425	0.0234653	0.0305323	0.0327739	0.00345118	0.03825	0.046184	0.0225579	0.00444249	0.0144362	5.61651e-05	0.0639213	0.0174641	0.0165168	0.0245265	0.0425884	0.0396389	0.033864	0.0243946	0.00874593	0.0259515	0.033438	0.0152695	0.00859657	0.028339	4.18454e-05	0.00321581	0.0178578	0.0101181	0.0359398	0.0542333	0.000125715	0	0.0122989	0.0117631	0.0520258	0.0145207	0.0158367	0	0.00242986	0.0340907	0.0208641	0.0156763
D_0__Bacteria;D_1__Bacteroidetes;D_2__Bacteroidia;D_3__Bacteroidales;D_4__Porphyromonadaceae;D_5__uncultured	0.0317747	0.000149217	0.0466676	0.0124833	0.0222709	0.00755287	0.00193454	0.0737447	0.00784848	0.00462691	3.23548e-05	0.010154	0.0702468	0.0129182	0.00446164	0.0173209	0	0.00352756	0.0048454	0.0230795	1.03838e-05	0.00292647	0.00158905	0.00705364	0.00830422	0.00850299	0.0214475	0.0195494	0.000114521	0.00430676	0.02474	2.09227e-05	0.0297717	0.00427428	0.0071173	0.00566659	0.0193322	0	0	0.0120901	0.0082342	0.0130656	0.0153868	0.00227585	0	0.00240481	0.042113	0.0500578	0.00286592
D_0__Bacteria;D_1__Bacteroidetes;D_2__Bacteroidia;D_3__Bacteroidales;D_4__Porphyromonadaceae;Other	0	0	1.72843e-05	0	0	0	0	0	0	3.67215e-05	0	1.97165e-05	0	0	0	0	0	0	0	0	0	0	0	0	0	0	0	2.29184e-05	0	0	0	0	0	0	0	1.53984e-05	5.15526e-05	0	0	0	0	0	0	0	0	0	1.5638e-05	0	0
D_0__Bacteria;D_1__Bacteroidetes;D_2__Bacteroidia;D_3__Bacteroidales;D_4__Prevotellaceae;D_5__Alloprevotella	0.0189689	0.033325	0.020551	0.13986	0.0136548	0.0263935	0.0236981	0.00145503	0.0615033	0.0138624	0.000366688	0.00985824	0.0528349	0.00352314	0.0056297	0.0169732	3.74434e-05	0.000125091	0.0259148	0.0576159	3.11514e-05	0.0502408	0.00995338	0.0981794	0.021286	0.0146251	0.0141719	0.0145303	0.0300809	0.00958001	0.110522	0.000481222	0.0941752	0.0103718	0.0196848	0.00900804	0.000343684	0.0110001	0.00287136	0.0488301	0.0788866	0.0134206	0.00529336	0.0499744	0.0313701	0.000125251	0.0411747	0.00528078	0.0143124
D_0__Bacteria;D_1__Bacteroidetes;D_2__Bacteroidia;D_3__Bacteroidales;D_4__Prevotellaceae;D_5__Prevotella	0.00704875	0.0265606	0.0296598	0.014612	0.0259492	0.0241858	0.0294326	0.0217331	0.0314879	0.0450573	0.0411769	0.0265187	0.019622	0.00947659	0.0116232	0.0269922	0.0843412	0.0104326	0.0187386	0.026926	0.0190542	0.0510952	0.0906281	0.0141399	0.0388567	0.0637724	0.0277333	0.000985493	0.018018	0.0190074	0.0149914	0.0611779	0.0347045	0.122892	0.0161838	0.0833667	0.00333373	0.0189201	0.0409854	0.00904584	0.0731521	0.0691141	0.0181779	0.0091842	0.067142	0.012262	0.0400801	0.0102427	0.132558
D_0__Bacteria;D_1__Bacteroidetes;D_2__Bacteroidia;D_3__Bacteroidales;D_4__Prevotellaceae;D_5__Prevotella 1	0.00350592	0	0	0	0	0	0	0	0.00158223	0	0	0	0	0	0.000114892	0.00513831	0	0	0.0115049	0	0	0	0	0.00251449	0.0385606	0.00150624	0	0	0	0	2.8339e-05	0	0	0	0.00400108	0	0	0	0	0	0	0	0	0	0	0	0	0	0.0107558
D_0__Bacteria;D_1__Bacteroidetes;D_2__Bacteroidia;D_3__Bacteroidales;D_4__Prevotellaceae;D_5__Prevotella 2	0.00306307	0.00778413	0.0194621	0.05392	0.00579447	0.0132632	0.00335089	0.00752922	0.010402	0.00473707	0.0271996	0.000473195	0.00596922	0.00892202	0.0287804	0.0230902	0	0.000100073	0.00533912	0.0126841	0.0266863	0.0207762	0.0018859	0.00543718	0.0011546	0.00352267	0.0191708	0.0125135	0.0149069	0.0174983	0.00728314	0	0.0298736	0	0.0121058	0.00885405	0.00723455	0.000293335	0.00656571	0.0123858	0.00699907	0.0461944	0.0289691	0.000161599	0.000119505	0.0103332	0.00591115	0.00482245	0.00597355
D_0__Bacteria;D_1__Bacteroidetes;D_2__Bacteroidia;D_3__Bacteroidales;D_4__Prevotellaceae;D_5__Prevotella 6	0.000147618	0.00149217	0.00084693	0	0.00912	0.00361874	0.00170999	4.61915e-05	3.13313e-05	0.00047738	0.00227562	1.97165e-05	0	0	0.00099573	0.00114614	0.000168495	0	1.1482e-05	0.000868582	7.26865e-05	0.000272653	0.00721183	0	0.00159867	0.00583062	0.000214475	0	0.000248129	3.39115e-05	0.000552611	0	0.000523842	2.41485e-05	0.00309058	0.000200179	3.43684e-05	0.000544765	0	0.000591459	0.000676381	0	4.81215e-05	0.0504323	0.0113132	0.000538577	0.000422225	5.97824e-05	6.90584e-05
D_0__Bacteria;D_1__Bacteroidetes;D_2__Bacteroidia;D_3__Bacteroidales;D_4__Prevotellaceae;D_5__Prevotella 7	0.0314426	0.00457598	0.00361242	0.004113	0.0104301	0.0493676	0.0289317	0.000808351	0.0272425	0.0658417	0.00831518	0.0861216	0.00696065	0.0123636	0.0282443	0.0416216	0.0780881	0.017963	0.012125	0.0377902	0.00114222	0.0238299	0.0175843	0.0183852	0.00996211	0.212915	0.0321548	0.00100841	0.0309017	0.0317581	0.080823	0.106622	0.0647382	0.0470654	0.0464356	0.0273629	0.0066331	0.020722	0.0266652	0.0123858	0.0526695	0.00951608	0.0274172	0.136753	0.114845	0.0055486	0.0191721	0.0113786	0.0156072
D_0__Bacteria;D_1__Bacteroidetes;D_2__Bacteroidia;D_3__Bacteroidales;D_4__Prevotellaceae;D_5__Prevotellaceae UCG-001	0	0	0	0	0	0	0	0	0	0	0	0	0	0	0	0	0	0	0	0	0	0	0	0	0	0	0	0	0	0	0	0	0	0	0	0	0	0	0	0	0	0	0	0	0	0	0	0	0
D_0__Bacteria;D_1__Bacteroidetes;D_2__Bacteroidia;D_3__Bacteroidales;D_4__Prevotellaceae;D_5__Prevotellaceae UCG-004	0	0	0	9.01974e-05	0	0.000282195	8.63632e-05	0	0	0.000459019	0	0.000256314	0	0	0	0.00159687	0	0.000425308	0	0	0	0.000145415	0	0.000146951	0	0	0.00061043	0	0.000114521	0.000220425	0	0	0	3.62227e-05	1.2824e-05	0	0	0	0	0	1.47039e-05	0	0	0.00082146	0	1.25251e-05	0	0	0.000172646
D_0__Bacteria;D_1__Bacteroidetes;D_2__Bacteroidia;D_3__Bacteroidales;D_4__Prevotellaceae;D_5__uncultured	3.69045e-05	2.48694e-05	0	0	0	0	0	0	0.000422972	9.18038e-05	0	0	0	3.26216e-05	1.91487e-05	0.000270437	0	0	0.000206676	0	0	0	0	3.26557e-05	0	0.000242943	0.000164981	6.87553e-05	0	0.000203469	0	0	0.000392882	0	8.97678e-05	0	5.15526e-05	0	0	0	0	0	0.000240607	5.38663e-05	0	0	0	0	0.000155381
D_0__Bacteria;D_1__Bacteroidetes;D_2__Bacteroidia;D_3__Bacteroidales;D_4__Prevotellaceae;Other	7.38089e-05	0.000149217	0.000345686	0.000469026	0.000125967	0.000149397	3.45453e-05	9.2383e-05	0.000485635	0.00178099	0.00070102	0	0.000165238	0.000358838	0.0007085	0.0011719	0	0	0.00011482	0.000441185	0.000321897	0.000472598	8.73103e-05	0.000114295	1.48025e-05	0.000485885	0.000577434	0.000481287	0.000763475	0.000949523	0.000340069	4.18454e-05	0.00145512	0.00031393	0.000512959	0.000354162	0.000120289	0	0.000365778	0.000173958	0.000367598	0.000980342	0.000457154	6.73328e-05	7.96702e-05	0.000300601	0.000109466	5.97824e-05	0.00022444
D_0__Bacteria;D_1__Bacteroidetes;D_2__Bacteroidia;D_3__Bacteroidales;D_4__Rikenellaceae;D_5__Rikenellaceae RC9 gut group	0.00262022	0	0	0	0	0.00463132	0	0	0.0041044	0.00324985	0	0.00352925	0.00307756	0.00274022	0.000134041	0.00791995	0	0.000825599	0.00390387	0.000344675	9.34541e-05	0.00225393	0.00487192	0.00403298	0.00414471	0.00114183	0.00197977	0.007586	0.000286303	0.000813877	0.00467594	0	0.00387061	6.03712e-05	0.0112979	0.00391118	0.00768134	0	0.00338344	0	0	5.07074e-05	0.000469184	0.00503649	1.99175e-05	0	0.000594242	0	0.00517938
D_0__Bacteria;D_1__Bacteroidetes;D_2__Bacteroidia;D_3__Bacteroidales;D_4__p-2534-18B5 gut group;D_5__uncultured bacterium	0	0	0	0	0	0	0	0	0	0	0	0	0	0	0	0	0	0	0	0	0	0	0	0	0	0	0	0	0	0	0	0	0	0	0	0	0	0	0	0	0	0	0	0	0	0	0	0	0
D_0__Bacteria;D_1__Bacteroidetes;D_2__Bacteroidia;D_3__Bacteroidales;Other;Other	0	0	0	0	0	0	0	0	0	0	0	0	0	0	0	0	0	0	0	0	0	0	0	0	0	2.42943e-05	0	0	0	0	0	0	5.82047e-05	0	0	1.53984e-05	0	0	0	0	0	0	3.60911e-05	0	0	0	4.69139e-05	0	0
D_0__Bacteria;D_1__Bacteroidetes;D_2__Cytophagia;D_3__Cytophagales;D_4__Cytophagaceae;Other	0	0	0	0	0	0	0	0	0	0	0	0	0	0	0	0	0	0	0	0	0	0	0	0	0	0	0	0	0	0	0	0	0	0	0	0	0	0	0	0	0	0	0	0	0	0	0	0	0
D_0__Bacteria;D_1__Bacteroidetes;D_2__Flavobacteriia;D_3__Flavobacteriales;D_4__Flavobacteriaceae;D_5__Bergeyella	0.00107023	0.00101965	0.00392353	0.00149728	0.00022674	0.000929584	0.00032818	0.00524274	0.00264749	0.000954759	0.00791614	0.000512628	0.00138387	0.0064754	0.00806158	0.000334827	0	0.00560406	0.00815221	0.00450835	0.00727903	0	0.00162397	0.000571475	2.96051e-05	0.000583062	0.00204577	0.00556918	0.000190869	0.00600234	0.00154448	0.0020295	0.000945826	0.00155758	0.00142346	0.000816113	8.5921e-05	0.00643242	0.00104247	0.000835	1.47039e-05	0.00699762	0.00642421	0.00220852	0.00217101	0.0141283	0.000453501	0.00015942	0.000811436
D_0__Bacteria;D_1__Bacteroidetes;D_2__Flavobacteriia;D_3__Flavobacteriales;D_4__Flavobacteriaceae;D_5__Capnocytophaga	0.0172344	0.0270579	0.0318204	0.00788325	0.0377397	0.0113542	0.00685724	0.0329345	0.0195664	0.0203621	0.125008	0.00343067	0.0238356	0.0238627	0.0900753	0.025537	7.48867e-05	0.0426059	0.0210579	0.0278911	0.0387627	0.00828865	0.0214958	0.0232345	0.00435195	0.00408143	0.0250441	0.0980909	0.0347	0.061312	0.0150197	0.0108589	0.0223506	0.0548049	0.0581439	0.0248991	0.000756105	0.0554403	0.024946	0.0476646	0.0287168	0.0205196	0.0395077	0.0284414	0.0131854	0.0242485	0.0194223	0.0665777	0.0156417
D_0__Bacteria;D_1__Bacteroidetes;D_2__Flavobacteriia;D_3__Flavobacteriales;D_4__Flavobacteriaceae;D_5__Chryseobacterium	0	0	0	0	0	0	0	0	0	0	0	0	0	0	0	0	0	0	1.1482e-05	0	0	0	0	0	0	0	0	0	0	0	0	0	0	0	0	0	0	0	0	0	0	0	0	0	0	0	0	0	0
D_0__Bacteria;D_1__Bacteroidetes;D_2__Flavobacteriia;D_3__Flavobacteriales;D_4__Flavobacteriaceae;D_5__Cloacibacterium	0	0	0	0	0	0	0	0	0	0	0	0	0	0	0	0	0	0	0	0	0	0	0	0	0	0	0	0	0	0	0	0	0	0	0	0	0	0	0	0	0	0	0	0	0	0	0	0	0
D_0__Bacteria;D_1__Bacteroidetes;D_2__Flavobacteriia;D_3__Flavobacteriales;D_4__Flavobacteriaceae;D_5__Empedobacter	0	0	0	1.80395e-05	0	0	0	0	0	0	0	0	0	0	0	0	1.87217e-05	0	0	0	0	0	0	0	0	0	0	0	0	0	0	0	0	0	0	0	0	0	0	0	0	0	0	0	0	0	0	0	0
D_0__Bacteria;D_1__Bacteroidetes;D_2__Flavobacteriia;D_3__Flavobacteriales;D_4__Flavobacteriaceae;D_5__Flavobacterium	0	0	0	0	0	0	0	0	0	0	0	0	0	0	0	0	0	0	0	0	0	0	0	0	0	0	0	0	0	0	0	0	0	0	0	0	0	0	0	0	0	0	0	0	0	0	0	0	0
D_0__Bacteria;D_1__Bacteroidetes;D_2__Flavobacteriia;D_3__Flavobacteriales;D_4__Flavobacteriaceae;D_5__Gillisia	0	0	0	0	0	0	0	0	0	0	0	0	0	0	0	0	0	0	0	0	0	0	0	0	0	0	0	0	0	0	0	0	0	0	0	0	0	0	0	0	0	0	0	0	0	0	0	0	0
D_0__Bacteria;D_1__Bacteroidetes;D_2__Flavobacteriia;D_3__Flavobacteriales;D_4__Flavobacteriaceae;D_5__Soonwooa	0	0	0	0	0	0	0	0	0	0	0	0	0	0	0	0	0	0	0	0	0	0	0	0	0	0	0	0	0	0	0	0	0	0	0	0	0	0	0	0	0	0	0	0	0	0	0	0	1.72646e-05
D_0__Bacteria;D_1__Bacteroidetes;D_2__Flavobacteriia;D_3__Flavobacteriales;D_4__Flavobacteriaceae;D_5__Weeksella	0	0	0	0	0	0	0	0	0	0	0	0	0	0	0	0	0	0	0	0	0	0	0	0	0	0	0	0	0	0	0	0	0	0	0	0	0	0	0	0	0	0	0	0	0	0	0	0	0
D_0__Bacteria;D_1__Bacteroidetes;D_2__Flavobacteriia;D_3__Flavobacteriales;D_4__Flavobacteriaceae;D_5__uncultured	0	0	0	0	0	0	0	0	0	0	0	0	0	0	0	0	0	0	0	0	0	0	0	0	0	0	0	0	0	0	0	0	0	0	0	0	0	0	0	0	0	0	0	0	0	0	0	0	0
D_0__Bacteria;D_1__Bacteroidetes;D_2__Sphingobacteriia;D_3__Sphingobacteriales;D_4__Chitinophagaceae;D_5__Taibaiella	0	0	0	0	0	0	0	0	0	0	0	0	0	0	0	0	0	0	0	0	0	0	0	0	0	0	0	0	0	0	0	0	0	0	0	0	0	0	0	0	0	0	0	0	0	0	0	0	0
D_0__Bacteria;D_1__Bacteroidetes;D_2__Sphingobacteriia;D_3__Sphingobacteriales;D_4__Lentimicrobiaceae;D_5__Bacteroidales genomosp. P4 oral clone MB2_G17	0	0	0	0	0	0	0	0	0	0	0	0	0	0	0	0	0	0	0	0	0	0	0	0	0	0	0	0	0	0	0	0	0	0	0	0	0	0	0	0	0	0	0	0	0	0	0	0	0
D_0__Bacteria;D_1__Bacteroidetes;D_2__Sphingobacteriia;D_3__Sphingobacteriales;D_4__Lentimicrobiaceae;D_5__uncultured Bacteroidetes bacterium	3.69045e-05	0	0	0	0	0	0	0	0	0	0	0	0	0	0	1.2878e-05	0	0	0	0	0	0	0	0	0	0	0	0	0	1.69558e-05	0	0	0	0	3.84719e-05	0	0	0	0	0	0	0	0	0	0	0	0	0	0
D_0__Bacteria;D_1__Bacteroidetes;D_2__Sphingobacteriia;D_3__Sphingobacteriales;D_4__Lentimicrobiaceae;D_5__uncultured bacterium	0.0200391	0.00315842	0	0	0	0.00788486	0	0	0.0176238	0.00207476	0	0	0.0129505	0.0101616	0.0203742	0.0201154	0	5.00363e-05	0.00679733	0	0	3.63537e-05	0	0.0187934	1.48025e-05	0.013459	0.0168446	0	0.00977248	0.00144124	0.00498767	0	0.0283602	0.0442762	0.014645	0.000631333	0.000223395	0	0	0.00196573	0	0	0	0	0	3.75752e-05	0.00613008	0	0
D_0__Bacteria;D_1__Bacteroidetes;D_2__Sphingobacteriia;D_3__Sphingobacteriales;D_4__Sphingobacteriaceae;D_5__Pedobacter	0	4.97389e-05	0	3.60789e-05	0	0	0	0	0	0	0	0	0	0	0	0	1.87217e-05	0	1.1482e-05	0	0	0	0	0	0	0	0	0	0	0	0	0	0	0	0	0	3.43684e-05	0	1.82889e-05	0	1.47039e-05	0	0	0	0	0	1.5638e-05	1.99275e-05	0
D_0__Bacteria;D_1__Bacteroidetes;D_2__Sphingobacteriia;D_3__Sphingobacteriales;D_4__Sphingobacteriaceae;D_5__Sphingobacterium	0	0	0	0	0	0	0	0	0	0	0	0	0	0	0	0	0	0	0	0	0	0	0	0	0	0	0	0	0	0	0	0	0	0	0	0	0	0	0	0	0	0	0	0	0	0	0	0	0
D_0__Bacteria;D_1__Bacteroidetes;D_2__Sphingobacteriia;D_3__Sphingobacteriales;D_4__Sphingobacteriaceae;Other	0	0	0	0	0	0	0	0	0	0	0	0	0	0	0	0	0	0	0	0	0	0	0	0	0	0	0	0	0	0	0	0	0	0	0	0	0	0	0	0	0	0	0	0	0	0	0	0	0
D_0__Bacteria;D_1__Bacteroidetes;Other;Other;Other;Other	3.69045e-05	0.000248694	0.00024198	0	0.000428287	0.000199197	0.00032818	0	0.000125325	9.18038e-05	0.000388257	3.9433e-05	4.13095e-05	0.000114176	0	3.86339e-05	0.000561651	0	2.2964e-05	0.000179231	0.000311514	0.000218122	6.98483e-05	8.16393e-05	0.000222038	4.85885e-05	8.24906e-05	0	9.54344e-05	0.000101735	0.000113356	0.000732294	0.00024737	0.000652009	0	3.07967e-05	0	0.000230478	0.000201178	5.21875e-05	0.000588157	1.69025e-05	4.81215e-05	0	0.000398351	0	0.000218931	0.000119565	0.000207175
D_0__Bacteria;D_1__Chloroflexi;D_2__Anaerolineae;D_3__Anaerolineales;D_4__Anaerolineaceae;D_5__uncultured	0	2.48694e-05	5.18529e-05	0.000396868	7.55801e-05	0.000165997	0.00032818	0	1.56656e-05	0.000128525	0	0.000552061	0	3.26216e-05	5.7446e-05	0.000180292	0	0.000175127	2.2964e-05	0.000124083	0.000103838	9.08843e-05	0.000104772	0	0	9.7177e-05	1.64981e-05	0.000275021	0	3.39115e-05	0	2.09227e-05	1.45512e-05	4.82969e-05	0.00012824	0.000354162	0.000343684	0	0	0	0	0	0	0.000942659	0	6.26253e-05	4.69139e-05	0	6.90584e-05
D_0__Bacteria;D_1__Cyanobacteria;D_2__Chloroplast;D_3__uncultured Cyanobacterium sp.;D_4__;D_5__	0	0	0	0	0	0	0	0	0	0	0	0	0	0	0	0	0	0	0	0	0	0	0	0	0	0	0	0	0	0	0	0	0	0	0	0	0	0	1.82889e-05	0	0	0	0	0	0	0	0	0	0
D_0__Bacteria;D_1__Cyanobacteria;D_2__Chloroplast;D_3__uncultured bacterium;D_4__;D_5__	0	0	0	0	0	0	0	0	0	0	0	0	0	0	0	0	0	0	0	0	0	0	0	0	0	0	0	0	0	0	0	0	0	0	0	0	0	0	0	0	0	0	0	0	0	0	0	0	0
D_0__Bacteria;D_1__Cyanobacteria;D_2__Chloroplast;D_3__uncultured eukaryote;D_4__;D_5__	0	0	0	0	0	0	0	0	0	0	0	0	0	0	0	0	0	0	0	0	0	0	0	0	0	0	0	0	0	0	0	0	0	0	0	0	0	0	0	0	0	0	0	0	0	0	0	0	0
D_0__Bacteria;D_1__Cyanobacteria;D_2__Chloroplast;Other;Other;Other	0	0	0	0	0	0	0	0	0	0	0	0	0	0	0	0	0	0	0	0	0	0	0	0	0	0	0	0	0	0	0	0	0	0	0	0	0	0	1.82889e-05	0	0	0	0	0	0	0	0	0	0
D_0__Bacteria;D_1__Deinococcus-Thermus;D_2__Deinococci;D_3__Deinococcales;D_4__Deinococcaceae;D_5__Deinococcus	0	0	0	0	0	0	0	0	0	0	0	0	0	0	0	0	0	0	0	0	0	0	0	0	0	0	0	0	0	0	0	0	0	0	0	0	0	0	0	0	0	0	0	0	0	0	0	0	0
D_0__Bacteria;D_1__Deinococcus-Thermus;D_2__Deinococci;D_3__Thermales;D_4__Thermaceae;D_5__Thermus	0	0	0	0	0	0	0	0	0	0	0	0	0	0	0	0	0	0	0	0	0	0	0	0	0	0	0	0	0	0	0	0	0	0	0	0	0	0	0	0	0	0	0	0	0	0	0	0	0
D_0__Bacteria;D_1__Fibrobacteres;D_2__Fibrobacteria;D_3__Fibrobacterales;D_4__Fibrobacteraceae;D_5__uncultured	0	0	0	0	0	0	0	0	0	0	0	0	0	0	0	0	0	0	0	0	0	0	0	0	0	0	0	0	0	0	0	0	0	0	0	0	0	0	0	0	0	0	0	0	0	0	0	0	0
D_0__Bacteria;D_1__Firmicutes;D_2__Bacilli;D_3__Bacillales;D_4__Alicyclobacillaceae;D_5__Effusibacillus	0	0	0	0	0	0	0	0	0	0	0	0	0	0	0	0	0	0	0	0	0	0	0	0	0	0	0	0	0	0	0	0	0	0	0	0	0	0	0	0	0	0	0	0	0	0	0	0	0
D_0__Bacteria;D_1__Firmicutes;D_2__Bacilli;D_3__Bacillales;D_4__Bacillaceae;D_5__Bacillus	0	0	0	0	0	0	0	0	0	0	1.07849e-05	0	0	0	0	0	1.87217e-05	0	0	0	0	0	0	0	0	0	0	0	0	0	0	2.09227e-05	0	0	0	0	0	0	0	0	0	0	0	0	0	0	0	0	0
D_0__Bacteria;D_1__Firmicutes;D_2__Bacilli;D_3__Bacillales;D_4__Family XI;D_5__Gemella	0.00103332	0	0.000777793	3.60789e-05	0.00128486	0.000132798	0.000138181	0.0223798	0.0127988	0.00115673	0.00373158	0.000473195	0.00270577	0.000880784	0.00469142	0.00190594	0.00200322	0	0.00577544	0.00124083	0.000155757	0.000436245	8.73103e-05	0.0018777	0.000666114	0.00160342	0.0017653	0.000114592	0.000171782	0.0060193	0.00089268	0.00031384	0.000785763	0.00195603	0.010926	0.00411136	0.000721736	2.09525e-05	0.00168258	0.000347917	0	0.00163954	0.00357302	0.000242398	0.00752883	0	0.000562966	0.000498187	0.00184731
D_0__Bacteria;D_1__Firmicutes;D_2__Bacilli;D_3__Bacillales;D_4__Listeriaceae;D_5__Brochothrix	0	0	0	0	0	0	0	0	0	0	0	0	0	0	0	0	0	0	0	0	0	0	0	0	0	0	0	0	0	0	0	0	0	0	0	0	0	0	0	0	0	0	0	0	0	0	0	0	0
D_0__Bacteria;D_1__Firmicutes;D_2__Bacilli;D_3__Bacillales;D_4__Planococcaceae;D_5__Lysinibacillus	0	0	0	0	0	0	0	0	0	0	0	0	0	0	0	0	0	0	0	0	0	0	0	0	0	0	0	0	0	0	0	0	0	0	0	0	0	0	0	0	0	0	0	0	0	0	0	0	0
D_0__Bacteria;D_1__Firmicutes;D_2__Bacilli;D_3__Bacillales;D_4__Planococcaceae;Other	0	0	0	0	0	0	0	0	0	0	0	0	0	0	0	0	0	0	0	0	0	0	0	0	0	0	0	0	0	0	0	0	0	0	0	0	0	0	0	0	0	0	0	0	0	0	0	0	0
D_0__Bacteria;D_1__Firmicutes;D_2__Bacilli;D_3__Bacillales;D_4__Staphylococcaceae;D_5__Staphylococcus	0	0	0	0	0	0	0	0	0	0	0	0	0	0	0	0	0	0	0	0	0	0	0	0	0	0	0	0	0	0	0	0	0	0	0	0	0	0	0	0	0	0	0	0	0	0	0	0	0
D_0__Bacteria;D_1__Firmicutes;D_2__Bacilli;D_3__Bacillales;D_4__Staphylococcaceae;Other	0	0	0	0	0	0	0	0	0	0	0	0	0	0	0	0	0	0	0	0	0	0	0	0	0	0	0	0	0	0	0	0	0	0	0	0	0	0	0	0	0	0	0	0	0	0	0	0	0
D_0__Bacteria;D_1__Firmicutes;D_2__Bacilli;D_3__Bacillales;Other;Other	0	0	0	0	0	0	0	0	0	0	0	0	0	0	0	0	0	0	0	0	0	0	0	0	0	0	0	0	0	0	0	0	0	0	0	0	0	0	0	0	0	0	0	0	0	0	0	0	0
D_0__Bacteria;D_1__Firmicutes;D_2__Bacilli;D_3__Lactobacillales;D_4__16d63.751;D_5__uncultured bacterium	0	0	0	0	0	0	0	0	0	0	0	0	0	0	0	0	0	2.50181e-05	0	0	0	0	0	0	0	0	0	0	0	0	0	0	0	0	0	0	0	0	0	0	0	0	0	0	0	0	0	0	0
D_0__Bacteria;D_1__Firmicutes;D_2__Bacilli;D_3__Lactobacillales;D_4__Aerococcaceae;D_5__Abiotrophia	0	0	3.45686e-05	0	0	0	0	0.000207862	0.000172322	3.67215e-05	0.000571601	0	4.13095e-05	0.0006035	0.000172338	6.43898e-05	0	5.00363e-05	0.00011482	2.7574e-05	0.00030113	0	0	0	0	0	9.89887e-05	0	0	0	2.8339e-05	0	0	2.41485e-05	2.56479e-05	0	0	2.09525e-05	0	0	0	3.38049e-05	0.000156395	0.000188532	0	0	0	0	0
D_0__Bacteria;D_1__Firmicutes;D_2__Bacilli;D_3__Lactobacillales;D_4__Aerococcaceae;D_5__Facklamia	0	0	0	0	0	0	0	0	0	0	0	0	0	0	0	0	0	0	0	0	0	0	0	0	0	0	0	0	0	0	0	0	0	0	0	0	0	0	0	0	0	0	0	0	0	0	0	0	0
D_0__Bacteria;D_1__Firmicutes;D_2__Bacilli;D_3__Lactobacillales;D_4__Aerococcaceae;D_5__uncultured	0	0	0	0	0	0	0	0	0	0	0	0	0	0	0	0	0	0	0	0	0	0	0	0	0	0	0	0	0	0	0	0	0	0	0	0	0	0	0	0	0	0	0	0	0	0	0	0	0
D_0__Bacteria;D_1__Firmicutes;D_2__Bacilli;D_3__Lactobacillales;D_4__Carnobacteriaceae;D_5__Alkalibacterium	0	7.46083e-05	0	0	0	1.65997e-05	0	2.30958e-05	0	0	1.07849e-05	0	2.06548e-05	0	0	0	0	0	0	0	0	0	0	0	0	0	0	0	0	0	0	0	0	0	0	0	0	0	0	0	0	0	0	0	0	0	0	0	0
D_0__Bacteria;D_1__Firmicutes;D_2__Bacilli;D_3__Lactobacillales;D_4__Carnobacteriaceae;D_5__Alloiococcus	0	0	0	0	0	0	0	0	0	0	0	0	0	0	0	0	0	0	0	0	0	0	0	0	0	0	0	0	0	0	0	0	0	0	0	1.53984e-05	0	0	0	0	0	0	0	0	0	0	0	0	0
D_0__Bacteria;D_1__Firmicutes;D_2__Bacilli;D_3__Lactobacillales;D_4__Carnobacteriaceae;D_5__Carnobacterium	0	0	0	0	0	0	0	0	0	0	0	0	0	0	0	0	0	0	0	0	0	0	0	0	0	0	0	0	0	0	0	0	0	0	0	0	0	0	0	0	0	0	0	0	0	0	0	0	0
D_0__Bacteria;D_1__Firmicutes;D_2__Bacilli;D_3__Lactobacillales;D_4__Carnobacteriaceae;D_5__Granulicatella	0.000627376	0.000323303	0.000466676	1.80395e-05	0.00256972	0.000298795	5.18179e-05	0.00127027	3.13313e-05	0.000220329	0.0121654	0.000433762	8.2619e-05	0.00243031	0.00128296	0.000682532	0.00125435	0.00420305	0.00754366	0.00013787	0.000103838	1.81769e-05	0.00120488	8.16393e-05	7.40127e-05	0.000145766	0.000593932	6.87553e-05	0	0.00154297	9.91867e-05	8.36908e-05	0	0.00102631	0.00130804	0	8.5921e-05	0.00129906	3.65778e-05	8.69792e-05	2.94079e-05	0.000253537	0.000866186	0.00674675	0.000298763	0.00348196	0.00015638	1.99275e-05	0.000828701
D_0__Bacteria;D_1__Firmicutes;D_2__Bacilli;D_3__Lactobacillales;D_4__Carnobacteriaceae;D_5__Marinilactibacillus	0	0	0	0	0	0	0	0	0	0	0	0	0	0	0	1.2878e-05	1.87217e-05	0	0	0	0	0	0	0	0	0	0	0	0	0	0	0	0	0	0	0	0	0	0	0	0	0	0	0	0	0	0	0	0
D_0__Bacteria;D_1__Firmicutes;D_2__Bacilli;D_3__Lactobacillales;D_4__Carnobacteriaceae;Other	0	0	0	0	7.55801e-05	0	0	0	0	0	9.70643e-05	0	0	0	0	0	0	0	0	1.3787e-05	0	0	0	0	0	0	0	0	0	1.69558e-05	0	2.09227e-05	0	0	0	0	0	0	0	0	0	0	7.21822e-05	1.34666e-05	0	0	0	0	0
D_0__Bacteria;D_1__Firmicutes;D_2__Bacilli;D_3__Lactobacillales;D_4__Enterococcaceae;D_5__Enterococcus	0	0	0	0	0	0	0	0	0	0	0	0	0	0	0	0	0	0	0	0	0	0	0	0	0	0	0	0	0	0	0	0	0	0	0	0	0	0	0	0	0	0	0	0	0	0	0	0	0
D_0__Bacteria;D_1__Firmicutes;D_2__Bacilli;D_3__Lactobacillales;D_4__Enterococcaceae;D_5__Vagococcus	0	7.46083e-05	0	0	0	0	0	0	0	0	0	0	0	0	0	0	0	0	0	0	0	0	0	0	0	0	0	0	0	0	0	0	0	0	0	0	0	0	0	0	0	0	0	0	0	0	0	0	0
D_0__Bacteria;D_1__Firmicutes;D_2__Bacilli;D_3__Lactobacillales;D_4__Lactobacillaceae;D_5__Lactobacillus	3.69045e-05	0	0	0	0	0	0	0	0	0	1.07849e-05	0	0	0	0	0	0	0	3.44459e-05	0	6.23027e-05	0	6.98483e-05	0	0.00358221	0.000291531	0	0	0.000362651	0	0	0.0103567	5.82047e-05	2.41485e-05	1.2824e-05	0	0	0	0.381561	5.21875e-05	0.0133953	0	0	0.00111772	0.039138	0.00517285	0	0	0.000794171
D_0__Bacteria;D_1__Firmicutes;D_2__Bacilli;D_3__Lactobacillales;D_4__Leuconostocaceae;D_5__Leuconostoc	0	0	0	0	0	0	0	0	0	0	0	0	0	0	0	0	0	0	0	0	0	0	0	0	0	0	0	0	0	0	0	0	0	0	0	0	0	0	0	0	0	0	0	0	0	0	0	0	0
D_0__Bacteria;D_1__Firmicutes;D_2__Bacilli;D_3__Lactobacillales;D_4__P5D1-392;D_5__uncultured bacterium	0	0.000124347	0	0.000613342	0.00128486	6.63989e-05	1.72726e-05	0.000785256	1.56656e-05	3.67215e-05	8.62794e-05	0.000118299	8.2619e-05	3.26216e-05	1.91487e-05	3.86339e-05	5.61651e-05	7.50544e-05	3.44459e-05	1.3787e-05	3.11514e-05	0	0	1.63279e-05	0	0.000145766	0.000461947	0	0	0.000135646	1.41695e-05	4.18454e-05	0	8.45196e-05	0.000179536	0	0	0.000104763	5.48667e-05	0	8.82236e-05	1.69025e-05	0.000156395	0.00152172	0.00023901	0.000826653	0.000172017	0	5.17938e-05
D_0__Bacteria;D_1__Firmicutes;D_2__Bacilli;D_3__Lactobacillales;D_4__Streptococcaceae;D_5__Lactococcus	0	0	0	0	0	0	0	0	0	0	0	0	0	0	0	0	0	0	0	0	3.11514e-05	3.63537e-05	0	0	0	0	0	0	0	0	0	0	0	0	0	0	0	0	0	0	0	1.69025e-05	0	0.000228932	0	0	0	3.98549e-05	0
D_0__Bacteria;D_1__Firmicutes;D_2__Bacilli;D_3__Lactobacillales;D_4__Streptococcaceae;D_5__Streptococcus	0.0595638	0.0811987	0.01903	0.0192301	0.105686	0.0237542	0.00994905	0.0686406	0.0340728	0.015625	0.155454	0.0587354	0.0210059	0.133863	0.0811711	0.0361485	0.0991313	0.0685747	0.140677	0.0516737	0.00533727	0.00348996	0.044441	0.0105968	0.0417579	0.106725	0.0483065	0.0370591	0.00923805	0.0543263	0.0110381	0.0605712	0.0179125	0.0413905	0.0847408	0.0126574	0.00274947	0.0656232	0.00318227	0.0229973	0.0386714	0.0597333	0.0628105	0.141318	0.0518454	0.271443	0.00605189	0.0071141	0.0391388
D_0__Bacteria;D_1__Firmicutes;D_2__Bacilli;D_3__Lactobacillales;Other;Other	0.00173451	0.00111912	0.000933352	0.00422124	0.000806187	0.000514591	0.00105363	0.0397709	0.00933672	0.0020564	0.0211492	0.00388415	0.00691934	0.0269944	0.00591693	0.000566631	9.36084e-05	0.00505366	0.00571803	0.000537694	0.0391053	0.00605289	0.00186844	0.0018777	0.0128338	0.000267237	0.00379457	0.000962574	0.000362651	0.00162775	0.000722646	8.36908e-05	0.000130961	0.00555415	0.00293669	0.0192479	0.00197618	0.00236763	0.00638282	0.00196573	0	0.00131839	0.00238201	0.00848393	0.000318681	0.00155311	0.0016889	0.00274999	0.00300404
D_0__Bacteria;D_1__Firmicutes;D_2__Bacilli;Other;Other;Other	0	0	0	0	0	0	0	0	0	0	0	0	0	0	0	0	0	2.50181e-05	2.2964e-05	0	0	0	0	1.63279e-05	0	2.42943e-05	1.64981e-05	0	0	1.69558e-05	0	0	0	0	0	0	0	0	9.14445e-05	1.73958e-05	0	0.000557781	0	0	0	0	0	0	5.17938e-05
D_0__Bacteria;D_1__Firmicutes;D_2__Clostridia;D_3__Clostridiales;D_4__Christensenellaceae;D_5__Catabacter	0	0	0	0	0	0	0	0	0	0	0	0	0	0	0	0	0	0	0	0	0	0	0	0	0	0	0	0	0	0	0	0	0	0	2.56479e-05	0	0	0	0	0	0	0	0	0	0	0	0	0	0
D_0__Bacteria;D_1__Firmicutes;D_2__Clostridia;D_3__Clostridiales;D_4__Christensenellaceae;D_5__Christensenellaceae R-7 group	0	0	0	0	0	0	0	0	0	0	0	0	0	0	0	6.43898e-05	0	0	0	0	0	0	0	0	0	0	0	0	0	5.08673e-05	0	0	0	0	0	0	0	0	0	0	0	0	0	0	0	0	0	0	0
D_0__Bacteria;D_1__Firmicutes;D_2__Clostridia;D_3__Clostridiales;D_4__Clostridiaceae 1;D_5__Clostridium sensu stricto 1	0	0	0	0	0	0	0	0	0	0	0	0	0	0	0	0	0	0	0	0	0	0	0	0	0	0	0	0	0	0	0	0	0	0	0	0	0	0	0	0	0	0	0	0	0	0	0	0	0
D_0__Bacteria;D_1__Firmicutes;D_2__Clostridia;D_3__Clostridiales;D_4__Clostridiaceae 1;D_5__Proteiniclasticum	0	0	0	0	0	0	0	0	0	0	0	0	0	0	0	0	0	0	0	0	0	0	0	0	0	0	0	0	0	0	0	0	0	0	0	0	0	0	0	0	0	0	0	0	0	0	0	0	0
D_0__Bacteria;D_1__Firmicutes;D_2__Clostridia;D_3__Clostridiales;D_4__Clostridiales vadinBB60 group;D_5__uncultured bacterium	0.000848802	0	0	0	0	0.00512931	0.00414544	0	0.000892941	0.000550823	0	0	0	0.000880784	9.57433e-05	0.0015196	0	0.00130094	0.00113672	0	4.15351e-05	0.000781605	0	0.0035758	0.0116052	0.000242943	0.000115487	0	0.000324477	0.000203469	4.25086e-05	0	0	0	0.00106439	0.000215577	0.00123726	0	0	0	5.88157e-05	0	0.000264668	0	0	0	0.000218931	0	0.000310763
D_0__Bacteria;D_1__Firmicutes;D_2__Clostridia;D_3__Clostridiales;D_4__Clostridiales vadinBB60 group;D_5__unidentified	0	0	0	0	0	1.65997e-05	0	0	0	0	0	0	0	1.63108e-05	0	1.2878e-05	0	0	0	0	0	0	0	3.26557e-05	0	0	0	0	0	0	0	0	0	0	0	0	0	0	0	0	0	0	0	0	0	0	0	0	0
D_0__Bacteria;D_1__Firmicutes;D_2__Clostridia;D_3__Clostridiales;D_4__Clostridiales vadinBB60 group;Other	3.69045e-05	0	0	0	0	3.31994e-05	1.72726e-05	0	0	0	0	0	0	0	0	0	0	0	2.2964e-05	0	0	0	0	3.26557e-05	0	0	0	0	0	0	0	0	0	0	0	0	0	0	0	0	0	0	0	0	0	0	0	0	0
D_0__Bacteria;D_1__Firmicutes;D_2__Clostridia;D_3__Clostridiales;D_4__Defluviitaleaceae;D_5__Defluviitaleaceae UCG-011	0.0025095	0	0	0	0	0	0	0.000415724	0.00140991	0.000936398	0	0.00313492	0	0.0006035	0.000402122	0.00222789	0	0.00100073	0.00130895	0.000124083	0	0	0	0.00643318	0	0.000826005	0.000329962	0	0	0.000135646	0.00175702	0	0.00146967	0	0.000525783	0.00332604	0.00073892	0	0	0	0	0.000287342	0	0.000309731	0	0	0.000375311	0	0
D_0__Bacteria;D_1__Firmicutes;D_2__Clostridia;D_3__Clostridiales;D_4__Eubacteriaceae;D_5__Pseudoramibacter	0.00147618	0.000198955	0.000345686	0.000505105	0.000125967	0.000464792	0.00181363	6.92873e-05	0.000454303	9.18038e-05	0	9.85824e-05	0.00165238	0	0.000114892	0.000605265	0.00011233	0.000250181	0.000195194	0.00172338	0.000269978	0.00247205	0.000157159	0.000587803	0.00171709	0.000145766	0.000313464	0.000252103	0.000133608	0.000101735	0.00114773	6.27681e-05	0.00256101	0.00039845	0.00516806	0.00027717	0.0036946	0.000607623	0.0009876	1.73958e-05	8.82236e-05	0	0	0.00122546	0	0.00123998	0.00015638	0	0.000207175
D_0__Bacteria;D_1__Firmicutes;D_2__Clostridia;D_3__Clostridiales;D_4__Family XI;D_5__Anaerococcus	0	0	0	0	0	0	0	0	0	0	0	0	0	0	0	0	0	0	0	0	0	0	0	0	0	0	0	0	0	0	0	0	0	0	0	0	0	0	0	0	0	0	0	0	0	0	0	0	0
D_0__Bacteria;D_1__Firmicutes;D_2__Clostridia;D_3__Clostridiales;D_4__Family XI;D_5__Ezakiella	0	0	0	0	0	0	0	0	0	0	0	0	0	0	0.000670203	0	0	0	0	0.000124083	0	0	0	0	0	0	1.64981e-05	0	0	0	0	0	0	0	0	0	0	0	0	0	0	0	0	0	0	0	0	0	0
D_0__Bacteria;D_1__Firmicutes;D_2__Clostridia;D_3__Clostridiales;D_4__Family XI;D_5__Murdochiella	0	0	0	0	0	0	0	0	0	0	0	0	0	0	0	0	0	0	0	0	0	0	0	0	1.48025e-05	0	0	0	0	0	0	0	0	0	0	0	0	0	0	0	0	0	0	0	0	0	0	0	0
D_0__Bacteria;D_1__Firmicutes;D_2__Clostridia;D_3__Clostridiales;D_4__Family XI;D_5__Parvimonas	0.014688	0.0291718	0.00656803	0.0502219	0.00566851	0.0232894	0.0234735	0.0573006	0.0115456	0.0109981	0.0153685	0.026637	0.0366415	0.008449	0.00197231	0.0127106	0	0.0109579	0.00615434	0.0114846	0.00302168	0.0188312	0.00811986	0.00881705	0.0377169	0.00155483	0.0137264	0.00288772	0.0211864	0.00413721	0.0125117	0.00282456	0.00183345	0.0439744	0.00854076	0.0249915	0.0764181	0.00121525	0.0199166	0.0182308	0.107118	0.000693001	0.000517306	0.0127124	0.0105961	0.00723948	0.0237071	0.0139492	0.0270536
D_0__Bacteria;D_1__Firmicutes;D_2__Clostridia;D_3__Clostridiales;D_4__Family XI;D_5__Peptoniphilus	0	0.000920169	0	0	0	0	0	0	0	0	0	0.000276031	0.000371786	0	0	7.72678e-05	0	0	0	0	0	0	6.98483e-05	0	7.40127e-05	0	6.59924e-05	4.58369e-05	0	1.69558e-05	0.000113356	0	0	0	0	0	0	0	0	0	1.47039e-05	0	7.21822e-05	0	0	0	0	0	0
D_0__Bacteria;D_1__Firmicutes;D_2__Clostridia;D_3__Clostridiales;D_4__Family XI;D_5__uncultured	0.0016238	0.000671475	0	9.01974e-05	0	0	0	2.30958e-05	0.000579628	0	0	0.00751198	0	0.00185943	3.82973e-05	0.000180292	0	0	0.000310013	0.000868582	0	0.00301736	0	0	0	0	0.00052794	0.000504206	0	0.00044085	0	0	1.45512e-05	6.03712e-05	0.00175688	0.00954698	0.0140567	0	0	0	0	0.000219732	0	0	0	0	1.5638e-05	0	0.00208902
D_0__Bacteria;D_1__Firmicutes;D_2__Clostridia;D_3__Clostridiales;D_4__Family XI;Other	0	0	0	0	0	0	0	0	0	0	0	0	0	0	0	0	0	0	0	0	0	0	0	0	0	0	0	0	0	0	0	0	0	0	0	0	0	0	0	0	0	0	0	0	0	0	0	0	0
D_0__Bacteria;D_1__Firmicutes;D_2__Clostridia;D_3__Clostridiales;D_4__Family XIII;D_5__Family XIII AD3011 group	0	0	0	0	0	0	0	0	0	0.000275411	0	0	0	0	0	0	0	0	0	0	0	0.000254476	0	0	0	0	0	0.000137511	0	0.000135646	0	0	0	0	0	0	0.00286976	0	0	0	0	0	0	0	0	0	0	0	0
D_0__Bacteria;D_1__Firmicutes;D_2__Clostridia;D_3__Clostridiales;D_4__Family XIII;D_5__Family XIII UCG-001	0.000479758	0.000472519	0	0.000396868	0.000100773	0	0	0.000115479	0.000939938	0.00124853	0	0	0	0.000114176	9.57433e-05	0.000527997	0	0.000500363	0.000390387	8.27221e-05	0	0.000908843	0.000244469	0.000865377	0.000902955	0.000315825	0.000280468	0	0.000133608	0.000186513	0.000680137	0	0.000887621	0.000205262	0.000705318	0.000215577	0.000395237	0	0	1.73958e-05	0	5.07074e-05	0	0.000175065	0	0.000200401	0.000562966	0	0.00103588
D_0__Bacteria;D_1__Firmicutes;D_2__Clostridia;D_3__Clostridiales;D_4__Family XIII;D_5__Mogibacterium	0.00273093	0.00111912	0.000311117	0.000901974	0.000277127	0.00282195	0.000656361	6.92873e-05	0.000924272	0.0018728	0.000280408	0.00114356	0.00204482	0.000375149	0.000229784	0.000682532	0.000168495	0.00272698	0.000780775	0.00195776	0.000238827	0.00185404	0.0023923	0.00313495	0.00580259	0.000947476	0.00117137	0.000756308	0.00154604	0.00055954	0.00277723	0	0.000130961	0.00266841	0.00541171	0.00166302	0.0142973	0.000628575	0.000786422	0.00104375	0.00101457	0.000185927	9.62429e-05	0.0160791	0.000617444	0.00231713	0.00184528	0.000996373	0.00164014
D_0__Bacteria;D_1__Firmicutes;D_2__Clostridia;D_3__Clostridiales;D_4__Family XIII;D_5__[Eubacterium] brachy group	0.00313688	0	0.00122718	0	0.00166276	0.00517911	0.00184817	0.00494249	0.000469969	0.000459019	0.00335411	0.00327294	0.0078075	0.00208778	0.00107232	0.000901458	0	0.00210152	0.000585581	0.00186125	0	0.00261747	0.00246215	0.00262879	0.00507727	4.85885e-05	0.00389355	0.000389613	0.00608872	0.000423894	0.00298977	0	0.000160063	0.00639934	0.000218007	0.00597456	0.0131803	0.000104763	0.00352976	0.00478386	0.000117631	0	0.000156395	0.000403997	0	0.000513527	0.0057704	0.00348731	0.00745831
D_0__Bacteria;D_1__Firmicutes;D_2__Clostridia;D_3__Clostridiales;D_4__Family XIII;D_5__[Eubacterium] nodatum group	0.00154999	0.000547128	0.000570382	0.00216474	2.51934e-05	0.00258956	0.00184817	0	0.0030078	0.00361707	0	0.000749226	0.000454405	0.00019573	0.000344676	0.00365734	3.74434e-05	0.00327738	0.00199786	0.00166823	0.000550341	0.00227211	0.00059371	0.000555147	0.00494405	0.00204072	0.00179829	0.00155845	0.00139334	0.00055954	0.00531357	0.000146459	0.000552944	0.00270463	0.00505264	0.00104709	0.0247452	0.000125715	0.000365778	0.0004175	0.00214677	0.000777513	0.000240607	0.00556169	0.0052184	0.000501002	0.00286174	0	0.00176099
D_0__Bacteria;D_1__Firmicutes;D_2__Clostridia;D_3__Clostridiales;D_4__Family XIII;D_5__[Eubacterium] saphenum group	0.00287855	0.000746083	0	0	0	0	0	2.30958e-05	0	0.00348854	0	0.00238569	0	0.000228351	0.000248932	0.00665791	0	0.00865628	0.000344459	0.000124083	0	0	0.000471476	0.00437587	0	0.000121471	0.000659924	0	0.000515346	0.000169558	0.000212543	0	0.00202261	1.20742e-05	0.00235961	0.00101629	0	0	0	3.47917e-05	0.000308783	1.69025e-05	0	0.000215465	0	0	0.000656794	0.00324818	0
D_0__Bacteria;D_1__Firmicutes;D_2__Clostridia;D_3__Clostridiales;D_4__Family XIII;D_5__uncultured	0	0	0	0	0	0	0	0	0	0.00115673	0	0	0	0	0	0	0	0	0	0	0	0	0	0	0	0	0	0	0	0	0	0	0	0	0	0	0	0	0	0	0	0	0	0	0	0	0	0	0
D_0__Bacteria;D_1__Firmicutes;D_2__Clostridia;D_3__Clostridiales;D_4__Family XIII;Other	3.69045e-05	0	0	0	0	0	0	0	0	0	0	0	0	0	0	0.000167414	0	0	1.1482e-05	0	0	0	0	0	0	0	0	2.29184e-05	0	0	1.41695e-05	0	0	1.20742e-05	0	1.53984e-05	0.000154658	0	0	0	0	0	0	1.34666e-05	0	0	0	0	6.90584e-05
D_0__Bacteria;D_1__Firmicutes;D_2__Clostridia;D_3__Clostridiales;D_4__Lachnospiraceae;D_5__Butyrivibrio 2	0	0	0	0	0	0	0	0	0.000971269	0.000826234	0	0	0	0	0	0.000283315	0	0	0.000298531	0	0	0	0	3.26557e-05	0	0.000218648	4.94943e-05	0	0	0.000135646	0	0	1.45512e-05	0	0.000461663	0.000461951	0	0	0	0	1.47039e-05	0	0.000192486	0	0	1.25251e-05	1.5638e-05	0	0
D_0__Bacteria;D_1__Firmicutes;D_2__Clostridia;D_3__Clostridiales;D_4__Lachnospiraceae;D_5__Butyrivibrio sp. oral clone DA074	0	0	0	0	0	0	0	0	0	0	0	0	0	0	0	0.000154536	0	0	0	0	0	0	0	0	0	0	0	0	0	0	0	0	0	0	7.69438e-05	0.000400357	0	0	0	0	0	0	0	0	0	0	0	0	0
D_0__Bacteria;D_1__Firmicutes;D_2__Clostridia;D_3__Clostridiales;D_4__Lachnospiraceae;D_5__Catonella	0.000811898	0.00614275	0.00333587	0	0	0.00240696	0.000500907	0.000577394	0.00275715	0.000716069	0	0.0020308	0.00386244	0.00151691	0.000976581	0.00137794	0	2.50181e-05	0.0014008	0.000358462	2.07676e-05	0.00434427	0.00116996	0.000440852	0.0011398	0.00238084	0.000445449	0.000481287	0.00360742	0.00132255	0.00314563	0	0.00148422	0.00422598	0.00452686	0.00112408	0	2.09525e-05	0.0009876	0.000956771	0	0.000693001	0.000950399	1.34666e-05	0	0	0.00256462	0.000876808	0.000845965
D_0__Bacteria;D_1__Firmicutes;D_2__Clostridia;D_3__Clostridiales;D_4__Lachnospiraceae;D_5__Dorea	0	0	0	0	0	1.65997e-05	0	0	0	0	0	0	0	0	0	0	0	0	0	0	0	0	0	0	0	0	0	0	0	0	0	0	0	0	0	0	0	0	0	0	0	0	0	0	0	0	0	0	0
D_0__Bacteria;D_1__Firmicutes;D_2__Clostridia;D_3__Clostridiales;D_4__Lachnospiraceae;D_5__Howardella	0	0.000248694	0	1.80395e-05	0	0.000149397	0.000138181	0	1.56656e-05	0.00023869	0.000118634	3.9433e-05	0	0	0	0.000115902	0.000561651	0	3.44459e-05	2.7574e-05	1.03838e-05	0	0	1.63279e-05	0.000162828	0.000218648	0	0	7.63475e-05	0	4.25086e-05	4.18454e-05	0	0.00039845	0.00012824	0	0	2.09525e-05	0.000384067	1.73958e-05	0.000544046	0	0	0	0.000438186	2.50501e-05	1.5638e-05	0	1.72646e-05
D_0__Bacteria;D_1__Firmicutes;D_2__Clostridia;D_3__Clostridiales;D_4__Lachnospiraceae;D_5__Johnsonella	0.00380116	0.000174086	0.000760509	0	7.55801e-05	3.31994e-05	0.00402453	0	0.00277282	0.00130361	0	0.00486997	0.000268512	0.00243031	0.00112977	0.00557616	0	0.00392785	0.00211268	0.00153036	0	0.00029083	3.49241e-05	0.0052739	0	0.00140907	0.00151783	0.00119176	0	0.00325551	0	0	0.0267159	0	0.00373177	0.000893105	0	0	0	0.000991563	0	0.000929635	0.00664076	0.000646395	1.99175e-05	0	0.00153252	3.98549e-05	0
D_0__Bacteria;D_1__Firmicutes;D_2__Clostridia;D_3__Clostridiales;D_4__Lachnospiraceae;D_5__Lachnoanaerobaculum	0.0025095	0.00395424	8.64215e-05	0.000126276	0.0113874	0.0143422	0.00124363	0.000115479	0.00570229	0.0034151	0.00161774	0.000138015	0.000598988	0.000538257	0.00130211	0.0108819	0	0	0.00298531	0.000317101	0.000280362	0.00130873	0.00068102	0.00132256	0.000666114	0.00274525	0.00729217	0.000550042	0.00152695	0.00418807	0.00647547	8.36908e-05	0.00226998	0.00054334	0.000987445	0.00548181	3.43684e-05	0.00150858	0.000182889	0.00655823	0	0.0068962	0.00569036	0.000592529	0.000199175	0.00273046	0.00146997	0.015663	0.000915024
D_0__Bacteria;D_1__Firmicutes;D_2__Clostridia;D_3__Clostridiales;D_4__Lachnospiraceae;D_5__Lachnospiraceae NK3A20 group	0	0	0	0	0	0	0	0	0	3.67215e-05	0	0	0	0	0	2.57559e-05	0	0	0	0	0	0	0	0	0	0	0	0	0	0	0	0	0	0	0	0	1.71842e-05	0	0	0	0	0	0	0	0	0	0	0	0
D_0__Bacteria;D_1__Firmicutes;D_2__Clostridia;D_3__Clostridiales;D_4__Lachnospiraceae;D_5__Lachnospiraceae NK4A136 group	0	0	0	0	0	0	0	0	0	0	0	0	0	0	0	0	0	0	0	0	0	0	0	0	0	0	0	0	0	0	0	0	0	0	0	0	0	0	0	0	0	0	0	0	0	0	0	0	0
D_0__Bacteria;D_1__Firmicutes;D_2__Clostridia;D_3__Clostridiales;D_4__Lachnospiraceae;D_5__Lachnospiraceae XPB1014 group	0	0	0	0	0	0	0	0	1.56656e-05	0	0	0	0	0	0	0	0	0	0	0	0	0	0	0	0	0	0	0	0	0	0	0	0	0	0	0	0	0	0	0	0	0	0	0	0	0	0	0	0
D_0__Bacteria;D_1__Firmicutes;D_2__Clostridia;D_3__Clostridiales;D_4__Lachnospiraceae;D_5__Moryella	0	0	0	0	0	0	0	0	1.56656e-05	0	0	0	0	0	0	2.57559e-05	0	0	1.1482e-05	0	0	1.81769e-05	0	0	1.48025e-05	2.42943e-05	0	2.29184e-05	0	0	1.41695e-05	0	0	0	1.2824e-05	1.53984e-05	1.71842e-05	0	0	0	0	0	0	0	0	0	0	0	0
D_0__Bacteria;D_1__Firmicutes;D_2__Clostridia;D_3__Clostridiales;D_4__Lachnospiraceae;D_5__Oribacterium	0.00258331	0.000621736	0.00305932	0.0258506	0.00473635	0.00132798	0.00165817	0.00016167	0.000673622	0.00330494	0.000269623	0.000276031	0.00330476	0.00608394	0.00476801	0.00337403	0.00468042	0.000125091	0.000390387	0.00889263	0.0142985	0.00548941	0.00460998	0.000179606	0.00336018	0.00281813	0.00232623	0.000114592	0.00839823	0.000389983	0.00716978	0.0388116	0.000523842	0.0075464	0.00434732	0.000908503	0	0.00033524	0.00786422	0.00281813	0	0.00833291	0.00121507	0.000121199	0.011353	0.00283066	0.00406587	0.000896736	0.00669866
D_0__Bacteria;D_1__Firmicutes;D_2__Clostridia;D_3__Clostridiales;D_4__Lachnospiraceae;D_5__Roseburia	0	0	0	0	0	0	0	0	0	0	0	0	0	0	0	1.2878e-05	0	0	0	0	0	0	0	0	0	0	0	0	0	1.69558e-05	0	0	0	0	0.000115416	0	0	0	0	0	0	0	0	0	0	0	0	0	0
D_0__Bacteria;D_1__Firmicutes;D_2__Clostridia;D_3__Clostridiales;D_4__Lachnospiraceae;D_5__Shuttleworthia	7.38089e-05	0.000746083	0	0	0	1.65997e-05	0	0	9.39938e-05	0.000385576	0	0	6.19643e-05	1.63108e-05	0	0.000141658	0.00348223	0	2.2964e-05	1.3787e-05	0.000269978	7.27074e-05	0	0	0	0.000242943	0.000313464	0	0.000114521	0	0.000566781	0.000104613	0	0	5.12959e-05	0	1.71842e-05	2.09525e-05	0	0	0.000999868	3.38049e-05	0	0.000188532	0.000577609	6.26253e-05	1.5638e-05	0	0
D_0__Bacteria;D_1__Firmicutes;D_2__Clostridia;D_3__Clostridiales;D_4__Lachnospiraceae;D_5__Stomatobaculum	7.38089e-05	0.000198955	0.000518529	1.80395e-05	0.00861613	0.00252316	1.72726e-05	0	0.000156656	0.000385576	0.000291193	3.9433e-05	0.000103274	3.26216e-05	9.57433e-05	0.00142945	0.00260231	0	5.74099e-05	4.13611e-05	1.03838e-05	0.000436245	0.00330033	4.89836e-05	0.000251643	0.00121471	0.000247472	0	0.000286303	1.69558e-05	0.00160116	0.0077414	8.7307e-05	0.000374301	0.00473204	6.15934e-05	0	0.00058667	0	0.000730625	5.88157e-05	0.000236634	0.000348881	1.34666e-05	0.00936124	0	0.000891363	0	0.000949553
D_0__Bacteria;D_1__Firmicutes;D_2__Clostridia;D_3__Clostridiales;D_4__Lachnospiraceae;D_5__[Eubacterium] rectale group	0	0	0	0	0	0	0	0	0	1.83608e-05	0	0	0	0	0	0	0	0	0	0	0	0	0	0	0	0	0	0	0	0	0	0	0	0	0	0	0	0	0	0	0	0	0	0	0	0	0	0	0
D_0__Bacteria;D_1__Firmicutes;D_2__Clostridia;D_3__Clostridiales;D_4__Lachnospiraceae;D_5__uncultured	0.000405949	0	0.00048396	5.41184e-05	2.51934e-05	0	0.000120909	0.00117788	0.0015509	0.00073443	0	0	0	0.00177788	0.000172338	0.000811312	0	0.000700508	0.00105634	0.000124083	0.000114222	0.0012542	0.000296855	0.000424524	0	0.000291531	0.000148483	0.000618798	0.00206138	0.00223816	0.000453425	0	0.000174614	0	0.00225702	0.00255613	0.000463973	4.1905e-05	0	0.000313125	0	0.000118317	0	1.34666e-05	0	0	0.000250207	0	0
D_0__Bacteria;D_1__Firmicutes;D_2__Clostridia;D_3__Clostridiales;D_4__Lachnospiraceae;Other	0	0	0	0	0.000251934	3.31994e-05	3.45453e-05	0	0.000172322	0.00023869	0	0	0	4.89325e-05	0	3.86339e-05	3.74434e-05	0.000125091	1.1482e-05	1.3787e-05	2.07676e-05	7.27074e-05	3.49241e-05	0	4.44076e-05	4.85885e-05	0	4.58369e-05	3.81738e-05	0	1.41695e-05	0.000125536	0	0	0.000705318	0.000107788	0	0	0	3.47917e-05	0	1.69025e-05	0	0	0.00015934	0	1.5638e-05	0	3.45292e-05
D_0__Bacteria;D_1__Firmicutes;D_2__Clostridia;D_3__Clostridiales;D_4__Peptococcaceae;D_5__Peptococcus	0.000295236	0	1.72843e-05	0	0	0	0.00155454	0	0.000736285	0.000293772	0	0	0.000103274	6.52433e-05	0.000248932	0.000991604	0	0	0.000562617	0	0	0.00229028	0	0.000898032	0	0.000242943	0.000148483	0	0	0.00011869	0.000623459	0	0.00266286	0.000132817	0.000384719	0.00158603	0.0003265	0	0	0	0	0.000270439	0.000132334	0	0	0	0.000203293	0	0.00127758
D_0__Bacteria;D_1__Firmicutes;D_2__Clostridia;D_3__Clostridiales;D_4__Peptostreptococcaceae;D_5__Filifactor	0.00210355	2.48694e-05	0	0	0	4.97991e-05	0.0070127	4.61915e-05	0.00158223	0.00233182	0	0	0	0.0031643	0.000172338	0.00448153	0	0.00790573	0.00469613	2.7574e-05	0	0.00398073	3.49241e-05	0.00499633	0.0172005	0.000485885	0.00300266	0	0.00440907	0.00055954	0.00393913	2.09227e-05	0.00483099	1.20742e-05	0.0049757	0.00323365	0.0227175	0	0	0.000608854	0	0	0.000397002	0.00086186	0	2.50501e-05	0.00550456	0	1.72646e-05
D_0__Bacteria;D_1__Firmicutes;D_2__Clostridia;D_3__Clostridiales;D_4__Peptostreptococcaceae;D_5__Peptoclostridium	0	2.48694e-05	0	1.80395e-05	0	0	0	0	1.56656e-05	0	0	0	0	0	0	2.57559e-05	0	0	2.2964e-05	0	0	0	0	0	0	0	0	0	0	0	5.66781e-05	0	0	0	5.12959e-05	0	1.71842e-05	0	0	0	0	0	0	4.03997e-05	0	0	1.5638e-05	0	0
D_0__Bacteria;D_1__Firmicutes;D_2__Clostridia;D_3__Clostridiales;D_4__Peptostreptococcaceae;D_5__[Eubacterium] yurii group	0	0	0	0	0	0	0.000362726	0	0.00775449	0.00112001	0.00471301	0	0.00689869	0.000897095	0.00536162	0.000502241	0	2.50181e-05	0.00381202	0	0	0.000218122	0.00108265	0.00223692	0.00130262	0	0.000313464	0	0	0.00055954	0.00107688	0	0.000552944	0	0.000987445	1.53984e-05	0.000360868	8.381e-05	0	0.00120031	0	0	0.000733852	0	0	1.25251e-05	0.000375311	0.000518114	0
D_0__Bacteria;D_1__Firmicutes;D_2__Clostridia;D_3__Clostridiales;D_4__Peptostreptococcaceae;Other	0	0.00136782	0	0.00102825	0	0	0	0.000230958	0.000689288	0.000936398	0	0	0.000123929	0	9.57433e-05	0.0007598	0	0.000100073	0.000310013	0	0	0.00134509	0	0.000212262	0	0.00080171	3.29962e-05	0	0	0.000389983	0.00325899	0	0.00139691	9.65939e-05	0.00138499	3.07967e-05	0.000635815	0	0	0	0	0.000456366	6.01518e-05	0.00113119	0.000219093	0	0.000547328	0	0
D_0__Bacteria;D_1__Firmicutes;D_2__Clostridia;D_3__Clostridiales;D_4__Ruminococcaceae;D_5__Candidatus Soleaferrea	0	0	0	0	0	0	0	0	0	0	0	0	0	0	0	2.57559e-05	0	0	0	0	0	0	0	0	0	0	0	0	0	0	0	0	0	0	1.2824e-05	0	0	0	0	0	0	0	0	0	0	0	0	0	0
D_0__Bacteria;D_1__Firmicutes;D_2__Clostridia;D_3__Clostridiales;D_4__Ruminococcaceae;D_5__Fastidiosipila	0	0	0	0	0	0	0	0	0	0	0	0	0	0	0	2.57559e-05	0	0	0	0	0	0	0	0	0	0	1.64981e-05	0	0	3.39115e-05	0.000141695	0	0	0	0.000230831	0	0	0	0	0	0	0	0	0	0	0	0	0	0
D_0__Bacteria;D_1__Firmicutes;D_2__Clostridia;D_3__Clostridiales;D_4__Ruminococcaceae;D_5__Ruminiclostridium 5	0	0	0	0	0	0	0	0	0	0	0	0	0	0	0	0	0	0	0	1.3787e-05	0	0	1.74621e-05	0	0	0	0	0	0	0	0	0	1.45512e-05	0	0	0	0	0	0	0	1.47039e-05	0	0	0	1.99175e-05	0	0	0	0
D_0__Bacteria;D_1__Firmicutes;D_2__Clostridia;D_3__Clostridiales;D_4__Ruminococcaceae;D_5__Ruminococcaceae UCG-014	0.000922611	0.00238747	0	0	0	0.00509611	0.0044218	0	0.000595294	0.00315805	0.00556502	1.97165e-05	0.00171434	9.78649e-05	0.000229784	0.0046747	0	0	0.000482243	0.00051012	0	0.000127238	0.000122234	6.53115e-05	0	9.7177e-05	0.000775411	0.000160429	3.81738e-05	0.00491717	0.00236631	0	0.00167338	0.00386375	0.000166712	0.000400357	5.15526e-05	0	0	6.95834e-05	0	0.00760611	0.000108273	2.69331e-05	0	2.50501e-05	0.0025959	0	0.000569732
D_0__Bacteria;D_1__Firmicutes;D_2__Clostridia;D_3__Clostridiales;D_4__Ruminococcaceae;D_5__Subdoligranulum	0	0	0	0	0	0	0	0	0	0	0	0	0	0	0	0	0	0	0	0	0	0	0	0	0	0	0	0	0	0	0	0	0	0	0	0	0	0	0	0	0	0	0	0	0	0	0	0	0
D_0__Bacteria;D_1__Firmicutes;D_2__Clostridia;D_3__Clostridiales;D_4__Ruminococcaceae;D_5__[Eubacterium] coprostanoligenes group	0	0	0	0	0	0	0	0	0	0	0	0	0	0	0	0.000154536	0	0	0	0	0	0	0	0	0	0	1.64981e-05	0	0	0	0	0	0	0	1.2824e-05	0	0	0	0	0	0	0	0	0	0	0	0	0	0
D_0__Bacteria;D_1__Firmicutes;D_2__Clostridia;D_3__Clostridiales;D_4__Ruminococcaceae;D_5__uncultured	0	0	0	0	0	0	0	0	0	0	0	0	0	0	0	0	0	0.00210152	0	0	0	0	0	0	0	0	0	0	0	0	0	0	0	0	0	0	0	0	0	0	0	0	0	0	0	0	0	0	0
D_0__Bacteria;D_1__Firmicutes;D_2__Clostridia;D_3__Clostridiales;D_4__Ruminococcaceae;Other	0	0	0	0	0	0	0	0	0	0	0	0	0	0	0	0	0	0	0	0	0	0	0	0	0	0	0	0	0	0	0	0	0	0	0	0	0	0	0	0	0	0	0	0	0	0	0	0	0
D_0__Bacteria;D_1__Firmicutes;D_2__Clostridia;D_3__Clostridiales;D_4__Syntrophomonadaceae;D_5__Pelospora	0	0	0	0	0	0	0	0	0	0	0	0	0	0	0	0.000347705	0	0	0	0	0	0	0	0	0	0	0	0	0	0.000356071	0	0	0	0	0	0	0	0	0	0	0	0	0	0	0	0	0	0	0
D_0__Bacteria;D_1__Firmicutes;D_2__Clostridia;D_3__Clostridiales;Other;Other	0.000738089	0.000124347	3.45686e-05	1.80395e-05	0.000125967	0.000265595	6.90906e-05	0.000254053	0.000689288	0.000642626	0.000118634	9.85824e-05	0.000330476	0.00040777	0.000268081	0.00126204	0	0.00105076	0.000665955	0.000468759	0.000186908	0.00127238	0.00041909	0.000636787	0.00199834	9.7177e-05	0.000725917	0.000183347	0.000286303	0.000101735	0.000864341	0	0.000218268	0.00106253	0.000961797	0.00141665	0.00469129	2.09525e-05	5.48667e-05	0.000400104	0	0	4.81215e-05	0.00100999	0	0.000112725	0.0010321	0.000298912	0.000379821
D_0__Bacteria;D_1__Firmicutes;D_2__Erysipelotrichia;D_3__Erysipelotrichales;D_4__Erysipelotrichaceae;D_5__Asteroleplasma	0	0	0	0	0	0	0	0	0	0	0	0	0	0	0	0	0	0	0	0	0	0	0	0	0	0	0	0	0	0	0	0	0	0	1.2824e-05	0	0	0	0	0	0	0	0	0	0	0	4.69139e-05	0	0
D_0__Bacteria;D_1__Firmicutes;D_2__Erysipelotrichia;D_3__Erysipelotrichales;D_4__Erysipelotrichaceae;D_5__Bulleidia	0	0	0	0	0	8.29986e-05	0	0	0	0	0	7.88659e-05	0	0	0	0	0	0	0	0	0	0	0	0	0.000281248	0	3.29962e-05	0	0	5.08673e-05	0	0	0	0	0	0	0	0	0	0	0	0	0	1.34666e-05	0	0	0	0	1.72646e-05
D_0__Bacteria;D_1__Firmicutes;D_2__Erysipelotrichia;D_3__Erysipelotrichales;D_4__Erysipelotrichaceae;D_5__Eggerthia	0	2.48694e-05	0	0	0	0	0	0	3.13313e-05	0	0	1.97165e-05	0	0	0	0	0	0	0	0	0	0	0	0	0	2.42943e-05	1.64981e-05	0	0	0	0	0	4.36535e-05	2.41485e-05	0	0	1.71842e-05	0	0	0	0	0	0	0.000457863	0	0	0	0	0
D_0__Bacteria;D_1__Firmicutes;D_2__Erysipelotrichia;D_3__Erysipelotrichales;D_4__Erysipelotrichaceae;D_5__Erysipelotrichaceae UCG-004	0	0	1.72843e-05	0.000234513	0	6.63989e-05	1.72726e-05	0	0	9.18038e-05	0	0	0	0	0	0.000257559	0	5.00363e-05	0	0	0	0	0	0	0	0.000194354	4.94943e-05	2.29184e-05	0	0	9.91867e-05	0	0.000160063	3.62227e-05	0.000307775	0	0	2.09525e-05	0	0	0	0	1.20304e-05	0.000175065	0	0	0	0	0
D_0__Bacteria;D_1__Firmicutes;D_2__Erysipelotrichia;D_3__Erysipelotrichales;D_4__Erysipelotrichaceae;D_5__Erysipelotrichaceae UCG-006	0.000627376	0.00101965	0	0.000126276	0.000125967	0.000414993	0.000138181	0	0.000172322	0.000367215	0	0	0.000206548	0.000146797	0	0.000489363	0	2.50181e-05	0.00011482	0	1.03838e-05	0.000199945	0.000104772	6.53115e-05	0.000384866	0.000315825	0.00202927	0.000160429	0.00118339	0.000169558	0.000680137	2.09227e-05	0	0.00131609	6.41198e-05	4.61951e-05	1.71842e-05	0	0	6.95834e-05	0	0.000523976	8.42126e-05	0.000134666	0.000258928	0	0.000125104	0	0
D_0__Bacteria;D_1__Firmicutes;D_2__Erysipelotrichia;D_3__Erysipelotrichales;D_4__Erysipelotrichaceae;D_5__Erysipelotrichaceae UCG-007	0	0	0	0	0	0	0	0	3.13313e-05	0.00047738	2.15699e-05	1.97165e-05	0	0	0	0	0	0	0	0	0	0	0	0	0	0	4.94943e-05	0	7.63475e-05	0	5.66781e-05	0	0	9.65939e-05	6.41198e-05	3.07967e-05	0	0	0	0	0	0	0	2.69331e-05	5.97526e-05	0	0	0	0
D_0__Bacteria;D_1__Firmicutes;D_2__Erysipelotrichia;D_3__Erysipelotrichales;D_4__Erysipelotrichaceae;D_5__Solobacterium	0.000516662	0.00119373	0.000190127	0.00371613	0.000932154	0.000448192	0.00058727	6.92873e-05	0.000595294	0.00372723	0.00154224	0.00100554	0.000309821	6.52433e-05	0.000229784	0.000978726	0	0	0.000160748	0.000716925	9.34541e-05	0.000527129	0.000227007	3.26557e-05	0.000133223	0.00301249	0.000511441	0	0.00522981	0.000627363	0.00495933	0.000125536	0.000523842	0.00481762	0.000564254	0.000230975	0.000360868	0.000398098	0.000219467	0.000104375	0.000646973	0.000760611	0.000192486	0.000727194	0.00699106	0	0.00060988	5.97824e-05	6.90584e-05
D_0__Bacteria;D_1__Firmicutes;D_2__Erysipelotrichia;D_3__Erysipelotrichales;D_4__Erysipelotrichaceae;Other	0.000258331	0	0	0	0	0.00322034	0	0	4.69969e-05	0.000422297	0	0.00364755	0	0.00040777	0	7.72678e-05	0	2.50181e-05	1.1482e-05	0	0	5.45306e-05	0.000715945	0	0.0069868	0.000315825	0.00194678	0	0	0.000101735	0.000269221	0	0	0	0.000141064	0	0	0	0.000237756	0.000661042	0	0	6.01518e-05	0.00408037	0	0	0.000422225	0.000817026	0.00174372
D_0__Bacteria;D_1__Firmicutes;D_2__Negativicutes;D_3__Selenomonadales;D_4__Acidaminococcaceae;D_5__Acidaminococcus	0	0	0	0	0	0	0	0	0	0	0	0	0	0	0	0	0	0	0	0	0	0	0	0	0	0	0	0	0	0	0	0	0	0	0	0	0	0	0	0	0	0	0	0	0	0	0	0	0
D_0__Bacteria;D_1__Firmicutes;D_2__Negativicutes;D_3__Selenomonadales;D_4__Acidaminococcaceae;D_5__Succiniclasticum	0	0	0	0	0	0	0	0	0	0	0	0	0	0	0	0	0	0	0	0	0	0	0	0	0.000148025	0	0	0	0	0.000101735	0	0	0	0	0	0	0	0	0	0	0	0	0	0	0	0	0	0	0
D_0__Bacteria;D_1__Firmicutes;D_2__Negativicutes;D_3__Selenomonadales;D_4__Acidaminococcaceae;Other	0	0	0	0	0	0	0	0	0	0	0	0	0	0	0	0	0	0	0	0	0	0	0	0	0	0	0	0	0	0	0	0	0	0	0	0	0	0	0	0	0	0	0	0	0	0	0	0	0
D_0__Bacteria;D_1__Firmicutes;D_2__Negativicutes;D_3__Selenomonadales;D_4__Veillonellaceae;D_5__Anaeroglobus	0.00225117	0.00405372	0	0.0026518	0.00123447	0.00385113	0.0130236	0	0.00191121	0.000936398	0.00292272	0.00388415	0.00152845	0.00309906	0.00275741	0.0102895	1.87217e-05	0.00162618	0.000861148	0.00372249	0.00363432	0.00425339	0.00127473	0.00385338	0.0101397	0.0140178	0.00631878	0.000481287	0.00763475	0.00181427	0.00284807	4.18454e-05	0	0.000652009	0.0191718	0.00488128	0.000927947	0	0.0003292	0.000765417	0.0318193	0.000507074	0.00099852	0.000983059	0.0387595	0.00627505	0.00076626	0	0.00200269
D_0__Bacteria;D_1__Firmicutes;D_2__Negativicutes;D_3__Selenomonadales;D_4__Veillonellaceae;D_5__Centipeda	3.69045e-05	0	0.000138274	0.000180395	0.000478674	9.95983e-05	1.72726e-05	2.30958e-05	0.000407306	0.000569183	1.07849e-05	7.88659e-05	2.06548e-05	0	0.00028723	0.000927214	0.000262104	0	0.000149266	2.7574e-05	2.07676e-05	0.000254476	0.000366703	0	0.000621706	0.00148195	0.000313464	0.000137511	0.000209956	5.08673e-05	0.000382577	0.00023015	0.000552944	0.000265633	0.000359071	3.07967e-05	0	0.000356193	0	0.000191354	0	0.000574684	0.000445123	0	0.000577609	0.000338176	0.000875725	0	6.90584e-05
D_0__Bacteria;D_1__Firmicutes;D_2__Negativicutes;D_3__Selenomonadales;D_4__Veillonellaceae;D_5__Dialister	0.00538805	0.00355633	0.00200498	0.0115092	0.00433326	0.0160021	0.0223681	0.00249434	0.0096187	0.0288447	0.00733375	0.051184	0.0213157	0.0129345	0.00128296	0.0141786	0.00187217	0.00105076	0.0035709	0.0108642	0.0109549	0.011924	0.0175843	0.00731488	0.00839304	0.0368787	0.0220415	0.00217725	0.026149	0.0114112	0.065109	0.000397531	0.0104186	0.0301735	0.0127214	0.0153676	0.00879831	0.00689337	0.0139544	0.00431417	0.041965	0.0173926	0.00220156	0.0252767	0.0208138	0.00410822	0.00747494	0.00237137	0.0140016
D_0__Bacteria;D_1__Firmicutes;D_2__Negativicutes;D_3__Selenomonadales;D_4__Veillonellaceae;D_5__Megamonas	0	0	0	0	0	0	0	0	0	0	0	0	0	0	0	0	0	0	0	0	0	0	0	0	0	0	0	0	0	0	0	0	0	0	0	0	0	0	0	0	0	0	0	0	0	0	0	0	0
D_0__Bacteria;D_1__Firmicutes;D_2__Negativicutes;D_3__Selenomonadales;D_4__Veillonellaceae;D_5__Megasphaera	0	0.000373042	0	0	0.000755801	0.00056439	0	0	0	0.000165247	0	3.9433e-05	0	0	0.00042127	0.000244681	0.00108586	0	0	0.000124083	0	0	0.000523862	0	0	0.00689957	0.000494943	0	5.72607e-05	1.69558e-05	0.000170034	0.00399623	0.000160063	2.41485e-05	3.84719e-05	9.23901e-05	0	0.000398098	0	0	0.000176447	0	0.000144364	0	0.00356524	6.26253e-05	1.5638e-05	0	0
D_0__Bacteria;D_1__Firmicutes;D_2__Negativicutes;D_3__Selenomonadales;D_4__Veillonellaceae;D_5__Selenomonas	0.00343211	0.0012186	0.0101977	0.000829816	0.00128486	0.00285515	0.00649452	0.000230958	0.0123758	0.0129443	0.00107849	1.97165e-05	0.00280905	0.000260973	0.0119679	0.00887292	0	0.00125091	0.00445501	0.00290906	0.00623027	0.018195	0.00450521	0.00625357	0.00429273	0.0258005	0.00282118	6.87553e-05	0.00543976	0.0011869	0.00745317	0.0258186	0.0184218	0.00470895	0.0103874	0.00546642	0.000274947	0.00129906	0.00177402	0.00189615	0	0.000507074	0.00247826	0	0.0127472	3.75752e-05	0.0124478	0.000438404	0.00416077
D_0__Bacteria;D_1__Firmicutes;D_2__Negativicutes;D_3__Selenomonadales;D_4__Veillonellaceae;D_5__Selenomonas 3	0.00524043	0.0142502	0.0246647	0.00184003	0.0141839	0.0217622	0.0113136	0.00420343	0.019817	0.00653643	0.0219797	0.000295747	0.00663018	0.00340896	0.0116998	0.00958121	0.000655259	0.000100073	0.00778478	0.0114294	0.0238204	0.0109061	0.0184399	0.00858846	0.0041003	0.0294446	0.0118291	0.0179451	0.0148496	0.0112925	0.00639046	0.0832095	0.0244605	0.00266841	0.0147091	0.0347233	0.000567079	0.00249335	0.00673031	0.0520658	2.94079e-05	0.025134	0.0174801	0.000121199	0.0602107	0.00318136	0.0220339	0.072257	0.00549014
D_0__Bacteria;D_1__Firmicutes;D_2__Negativicutes;D_3__Selenomonadales;D_4__Veillonellaceae;D_5__Selenomonas 4	0.000479758	0.00382989	0.00691372	0.0197893	0.00108331	0.0139936	0.015459	0.000138575	0.0139267	0.016488	0	0.0195785	0.0154084	0.00326216	0.0307527	0.0225364	0.000374434	0.0120838	0.00590174	0.0110158	0.0250561	0.0191766	0.012887	0.00476774	0.0148617	0.0254118	0.00988237	0.00242935	0.0147542	0.00595147	0.0195681	0.000334763	0.00730469	0.00277707	0.0127214	0.0113178	0.00352276	2.09525e-05	0.010955	0.0079499	0.00655796	0.0226662	0.00477605	0.00721808	0.022706	0.00693888	0.0021424	0.000478259	0.00821795
D_0__Bacteria;D_1__Firmicutes;D_2__Negativicutes;D_3__Selenomonadales;D_4__Veillonellaceae;D_5__Veillonella	0.0128797	0.0242974	0.012099	0.000234513	0.0621772	0.0306929	0.00735815	0.00145503	0.00744118	0.00161575	0.0252152	0.00145902	0.0039244	0.00115807	0.0157019	0.0189564	0.0778448	0.000150109	0.00342163	0.018254	0.0103838	0.000799782	0.0220546	0.00311862	0.0234916	0.0160099	0.0170425	0.0192973	0.0363414	0.019923	0.0195539	0.0948635	0.00442356	0.0149962	0.0530527	0.000646731	0.000807657	0.131016	0.0244157	0.0231713	0.0379509	0.011088	0.0519591	1.34666e-05	0.07489	0.0751879	0.0138552	0.0430234	0.0276061
D_0__Bacteria;D_1__Firmicutes;D_2__Negativicutes;D_3__Selenomonadales;D_4__Veillonellaceae;D_5__uncultured	0	0	0	0	0.000251934	0.00272235	8.63632e-05	0	1.56656e-05	0.000183608	0	0	0	0	1.91487e-05	0.00126204	0	0	3.44459e-05	0	0	1.81769e-05	0	0	0.00011842	0.00165201	0.0008744	2.29184e-05	0.00192778	0	0.000170034	0.00393347	2.91023e-05	1.20742e-05	2.56479e-05	0	0	0.000125715	0	5.21875e-05	0.00152921	1.69025e-05	0	0	0.0253152	0.00239228	0	0	0
D_0__Bacteria;D_1__Firmicutes;D_2__Negativicutes;D_3__Selenomonadales;D_4__Veillonellaceae;Other	3.69045e-05	0	0	0.000198434	7.55801e-05	3.31994e-05	0.000379998	0	7.83282e-05	0.000201968	4.31397e-05	3.9433e-05	0	6.52433e-05	0.000134041	0.000849946	3.74434e-05	0.000650472	1.1482e-05	2.7574e-05	4.15351e-05	5.45306e-05	0.000104772	6.53115e-05	0.000518089	0.00174919	0.000164981	0.000114592	0	0.000254336	0.000127526	0.000125536	7.27558e-05	4.82969e-05	0.000730966	0.00018478	5.15526e-05	0	0	6.95834e-05	5.88157e-05	0	0.000216547	6.73328e-05	0.000916207	1.25251e-05	4.69139e-05	0	0
D_0__Bacteria;D_1__Firmicutes;Other;Other;Other;Other	0.000184522	0	8.64215e-05	1.80395e-05	0.000125967	3.31994e-05	0.000189999	2.30958e-05	0.000203653	0.000201968	7.54945e-05	0.000216881	0	9.78649e-05	0.000191487	0.000180292	1.87217e-05	0	9.18558e-05	0.00140628	0.000103838	7.27074e-05	0	9.79672e-05	4.44076e-05	0.000728828	0.000115487	0	0.000209956	0.000712142	0.000269221	0	0.000363779	0.000289782	0.000115416	0.000261772	0	8.381e-05	0	0	2.94079e-05	3.38049e-05	0.000252638	0.00354171	0.00015934	1.25251e-05	1.5638e-05	0	6.90584e-05
D_0__Bacteria;D_1__Fusobacteria;D_2__Fusobacteriia;D_3__Fusobacteriales;D_4__Fusobacteriaceae;D_5__Fusobacterium	0.207588	0.134544	0.169127	0.260761	0.143476	0.181933	0.125123	0.23978	0.148808	0.142718	0.154699	0.211656	0.202065	0.171949	0.11853	0.0822516	0.235612	0.160717	0.0909832	0.209356	0.225058	0.207016	0.176838	0.190644	0.189265	0.156455	0.188821	0.115096	0.257368	0.115079	0.199422	0.0473062	0.162318	0.238647	0.0983983	0.155231	0.212775	0.045886	0.171916	0.225433	0.239865	0.137823	0.161784	0.027593	0.128528	0.139955	0.211472	0.202543	0.18594
D_0__Bacteria;D_1__Fusobacteria;D_2__Fusobacteriia;D_3__Fusobacteriales;D_4__Leptotrichiaceae;D_5__Leptotrichia	0.0512603	0.122805	0.111726	0.006855	0.121432	0.0542645	0.0515761	0.0241351	0.0415766	0.0916752	0.0496754	0.00236598	0.0167304	0.0432237	0.0406334	0.0637459	3.74434e-05	0.00185134	0.0271319	0.0884161	0.0214529	0.0211397	0.0535387	0.0264838	0.0197614	0.0383849	0.0693251	0.203149	0.124313	0.113807	0.0241874	0.171273	0.0753023	0.0346651	0.0339579	0.0427458	0.00209647	0.0253106	0.00142653	0.0860398	0	0.183223	0.217401	0.00352824	0.058458	0.0220691	0.045006	0.030489	0.0080971
D_0__Bacteria;D_1__Fusobacteria;D_2__Fusobacteriia;D_3__Fusobacteriales;D_4__Leptotrichiaceae;D_5__Sneathia	0	0	0	0	0	0	0	0	0	0	0	0	0	0	0	0	0	0	0	0	0	0	0	0	0	0	0	0	0	0	0	0	0	1.20742e-05	0	0	0	0	0	0	0	0	0	0	0	0	0	0	0
D_0__Bacteria;D_1__Fusobacteria;D_2__Fusobacteriia;D_3__Fusobacteriales;D_4__Leptotrichiaceae;D_5__uncultured	0	0	0	0	0	0	0	0	0.00036031	0.00295608	0	0	0	0.000277284	0	7.72678e-05	0	0	0.000838184	0	0	0	0	0	0	0	1.64981e-05	0	0	3.39115e-05	0	0	0	0	7.69438e-05	0	0	0	0	0	0	0	0	0	0	0	0.00333088	0	0
D_0__Bacteria;D_1__Fusobacteria;D_2__Fusobacteriia;D_3__Fusobacteriales;D_4__Leptotrichiaceae;Other	0	0	0	0	0	0	1.72726e-05	0	0.00631325	0.0356015	0	0	0	0.00327847	3.82973e-05	0.00374749	0	0	0.0151562	0	0	0	0	0	5.92101e-05	0	9.89887e-05	0	0	0.000627363	0	0	0	0	0.000936149	0	0	0	0	3.47917e-05	0	0	0	0	0	0.000300601	0.0664144	0	0
D_0__Bacteria;D_1__Fusobacteria;D_2__Fusobacteriia;D_3__Fusobacteriales;D_4__uncultured;D_5__uncultured bacterium	0.000184522	0	3.45686e-05	0	0	6.63989e-05	0	2.30958e-05	0.00299214	0.0020564	0	3.9433e-05	0	4.89325e-05	3.82973e-05	5.15119e-05	0	2.50181e-05	0.00149266	1.3787e-05	1.03838e-05	0	0	0.00499633	0	2.42943e-05	0.000230974	0	0	3.39115e-05	0	0	0.000509291	0	0.000910502	0	0	0	0	0	0	0	0	0	0	0	3.12759e-05	0.000657606	0
D_0__Bacteria;D_1__Fusobacteria;D_2__Fusobacteriia;D_3__Fusobacteriales;Other;Other	0.0167915	0.0221338	0.0503319	0.000288632	0.00375381	0.0687228	0.091165	0.0186614	0.00662656	0.0208027	0.000399042	0.0349967	0.0338325	0.00657326	0.00271911	0.0112811	9.36084e-05	0.0515123	0.00544246	0.00983014	0.00981268	0.0296465	0.0148253	0.0323782	0.0422316	0.00818716	0.0112682	0.01068	0.00860818	0.00613799	0.0160399	6.27681e-05	0.0138382	0.00591637	0.00430885	0.0572819	0.0159641	0.00025143	0.015637	0.00438375	0.000794013	0.0034481	0.000360911	0.0140591	5.97526e-05	0.00265531	0.047727	0.00787135	0.0329409
D_0__Bacteria;D_1__Gracilibacteria;D_2__uncultured bacterium;D_3__;D_4__;D_5__	0	0	0	0	0	0	0	0	0.00264749	0	0	0	0	0.000260973	0.000191487	0	0	0	0.000975968	0	0	0	0.0010128	0.00182872	1.48025e-05	0	8.24906e-05	0.00495038	0	0	0	0	0.000669354	0	0	0	0	0	0	0	0	1.69025e-05	0	0	0	0	3.12759e-05	0	0
D_0__Bacteria;D_1__Proteobacteria;D_2__Alphaproteobacteria;D_3__Caulobacterales;D_4__Caulobacteraceae;D_5__Brevundimonas	0	0	0	0	0	0	0	0	0	0	0	0	0	0	0	0	0	0	0	0	0	0	0	0	0	0	0	0	0	0	0	0	0	0	0	0	0	0	0	0	0	0	0	0	0	0	0	0	0
D_0__Bacteria;D_1__Proteobacteria;D_2__Alphaproteobacteria;D_3__Rhizobiales;D_4__Bradyrhizobiaceae;D_5__Bradyrhizobium	0	0	0	0	0	0	0	0	0	0	0	0	0	0	0	0	0	0	0	0	0	0	0	0	0	0	0	0	0	0	0	0	0	0	0	0	0	0	0	0	0	0	0	0	0	0	0	0	0
D_0__Bacteria;D_1__Proteobacteria;D_2__Alphaproteobacteria;D_3__Rhizobiales;D_4__Bradyrhizobiaceae;Other	0	0	0	0	0	0	0	0	0	0	0	0	0	0	0	0	0	0	0	0	0	0	0	0	0	0	0	0	0	0	0	0	0	0	0	0	0	0	0	0	0	0	0	0	0	0	0	0	0
D_0__Bacteria;D_1__Proteobacteria;D_2__Alphaproteobacteria;D_3__Rhizobiales;D_4__Brucellaceae;D_5__Ochrobactrum	0	0	0	0	0	0	0	0	0	0	0	0	0	0	0	0	0	0	0	0	0	0	0	0	0	0	0	0	0	0	0	0	0	0	0	0	0	0	0	0	0	0	0	0	0	0	0	0	0
D_0__Bacteria;D_1__Proteobacteria;D_2__Alphaproteobacteria;D_3__Rhizobiales;D_4__Methylobacteriaceae;D_5__Methylobacterium	0	0	0	0	0	0	0	0	0	0	0	0	0	0	0	0	0	0	0	0	0	0	0	0	0	0	0	0	0	0	0	0	0	0	0	0	0	0	0	0	0	0	0	0	0	0	0	0	0
D_0__Bacteria;D_1__Proteobacteria;D_2__Alphaproteobacteria;D_3__Rhizobiales;D_4__Phyllobacteriaceae;D_5__Aquamicrobium	0	0	0	0	0	0	0	0	0	0	0	0	0	0	0	0	0	0	0	0	0	0	0	0	0	0	0	0	0	0	0	0	0	0	0	0	0	0	0	0	0	0	0	0	0	0	0	0	0
D_0__Bacteria;D_1__Proteobacteria;D_2__Alphaproteobacteria;D_3__Rhizobiales;D_4__Phyllobacteriaceae;D_5__Mesorhizobium	0	0	0	0	0	0	0	0	0	0	0	0	0	0	0	0	0	0	0	0	0	0	0	0	0	0	0	0	0	0	0	0	0	0	0	0	0	0	0	0	0	0	0	0	0	0	0	0	0
D_0__Bacteria;D_1__Proteobacteria;D_2__Alphaproteobacteria;D_3__Rhizobiales;D_4__Rhizobiaceae;D_5__Rhizobium	0	0	0	0	0	0	0	0	0	0	0	0	0	0	0	0	0	0	0	0	0	0	0	0	0	0	0	0	0	0	0	0	0	0	0	0	0	0	0	0	0	0	0	0	0	0	0	0	0
D_0__Bacteria;D_1__Proteobacteria;D_2__Alphaproteobacteria;D_3__Rhodobacterales;D_4__Rhodobacteraceae;D_5__Paracoccus	0	0	0	0	0	0	0	0	0	0	0	0	0	0	0	0	0	0	0	0	0	0	0	0	0	0	0	0	0	0	0	0	0	0	0	0	0	0	0	0	0	0	0	0	0	0	0	0	0
D_0__Bacteria;D_1__Proteobacteria;D_2__Alphaproteobacteria;D_3__Rhodospirillales;D_4__Rhodospirillaceae;D_5__uncultured	0	0	0	0	0	0	0	0	0	0	0	0	0	0	0	0	0	0	0	0	0	0	0	0	0	0	0	0	0	0	0	0	0	0	0	0	0	0	0	0	0	0	0	0	0	0	0	0	0
D_0__Bacteria;D_1__Proteobacteria;D_2__Alphaproteobacteria;D_3__Rickettsiales;D_4__Rickettsiales Incertae Sedis;D_5__Candidatus Hepatincola	0	0	0	0	0	0	0	0	0	0	0	0	0	0	0	0	0	0	0	0	0	0	0	0	0	0.000534474	0	0	0	0	0	0	0	0	0	0	0	0	0	0	0	0	0	0	0	0	0	0	0
D_0__Bacteria;D_1__Proteobacteria;D_2__Alphaproteobacteria;D_3__Sphingomonadales;D_4__Sphingomonadaceae;D_5__Sphingomonas	0	0	0	0	0	0	0	0	0	0	0	0	0	0	0	0	0	0	0	0	0	0	0	0	0	0	0	0	0	0	0	0	0	0	0	0	0	0	0	0	0	0	0	0	0	0	0	0	0
D_0__Bacteria;D_1__Proteobacteria;D_2__Alphaproteobacteria;D_3__Sphingomonadales;D_4__Sphingomonadaceae;D_5__Sphingopyxis	0	0	0	0	0	0	0	0	0	0	0	0	0	0	0	0	0	0	0	0	0	0	0	0	0	0	0	0	0	0	0	0	0	0	0	0	0	0	0	0	0	0	0	0	0	0	0	0	0
D_0__Bacteria;D_1__Proteobacteria;D_2__Betaproteobacteria;D_3__Burkholderiales;D_4__Alcaligenaceae;D_5__Achromobacter	0	0	0	0	0	0	0	0	0	0	0	0	0	0	0	0	0	0	0	0	0	0	0	0	0	0	0	0	0	0	0	0	0	0	0	0	0	0	0	0	0	0	0	0	0	0	0	0	0
D_0__Bacteria;D_1__Proteobacteria;D_2__Betaproteobacteria;D_3__Burkholderiales;D_4__Alcaligenaceae;D_5__Alcaligenes	0	0	0	0	0	0	0	0	0	0	0	0	0	0	0	0	0	0	0	0	0	0	0	0	0	0	0	0	0	0	0	0	0	0	0	0	0	0	0	0	0	0	0	0	0	0	0	0	0
D_0__Bacteria;D_1__Proteobacteria;D_2__Betaproteobacteria;D_3__Burkholderiales;D_4__Alcaligenaceae;D_5__Sutterella	0	0	0	0	0	0	0	0	0	0	0	0	0	0	0	0	0	0	0	0	0	0	0	0	0	0	0	0	0	0	0	0	0	0	0	0	0	0	0	0	0	0	0	0	0	0	0	0	0
D_0__Bacteria;D_1__Proteobacteria;D_2__Betaproteobacteria;D_3__Burkholderiales;D_4__Alcaligenaceae;Other	0	0	0	0	0	0	0	0	0	0	0	0	0	0	0	0	0	0	0	0	0	0	0	0	0	0	0	0	0	0	0	0	0	0	0	0	0	0	0	0	0	0	0	0	0	0	0	0	0
D_0__Bacteria;D_1__Proteobacteria;D_2__Betaproteobacteria;D_3__Burkholderiales;D_4__Burkholderiaceae;D_5__Burkholderia-Paraburkholderia	0	2.48694e-05	0	0	0	0	0	0	0	0	0	0	0	0	0	0	0	0	0	0	0	0	0	0	0	0	0	0	0	0	0	0	0	0	0	0	0	0	0	0	0	0	0	0	0	0	0	0	0
D_0__Bacteria;D_1__Proteobacteria;D_2__Betaproteobacteria;D_3__Burkholderiales;D_4__Burkholderiaceae;D_5__Lautropia	0	0	0.025598	0	0	1.65997e-05	0.00148545	0.0729133	0.00730018	0.00176263	0.0694118	0	0.00245792	0.0609698	5.7446e-05	0.000167414	0.000205939	0.0112582	0.00845074	0.0241686	0.0500498	0	0.0204132	0.00143685	8.88152e-05	0	0.0119611	0.0130635	0.00341655	0.00345898	9.91867e-05	0.00575374	0.000218268	0.00441917	0	3.07967e-05	0.000790473	0.0479603	0	0	0	0.00625391	0.00251435	1.34666e-05	0.000398351	1.25251e-05	0.00172017	0	0
D_0__Bacteria;D_1__Proteobacteria;D_2__Betaproteobacteria;D_3__Burkholderiales;D_4__Burkholderiaceae;D_5__Ralstonia	0	2.48694e-05	0	0	0	0	0	0	0	0	0	1.97165e-05	0	0	0	0	1.87217e-05	0	0	0	0	0	0	0	0	0	0	0	0	0	0	0	0	0	0	0	0	0	0	0	0	0	0	0	0	1.25251e-05	0	0	0
D_0__Bacteria;D_1__Proteobacteria;D_2__Betaproteobacteria;D_3__Burkholderiales;D_4__Comamonadaceae;D_5__Aquabacterium	0	0	0	0	0	0	0	0	0	0	0	0	0	0	0	0	0	0	0	0	0	0	0	0	0	0	0	0	0	0	0	0	0	0	0	0	0	0	0	0	0	0	0	0	0	0	0	0	0
D_0__Bacteria;D_1__Proteobacteria;D_2__Betaproteobacteria;D_3__Burkholderiales;D_4__Comamonadaceae;D_5__Brachymonas	3.69045e-05	0	0.00101977	1.80395e-05	0	0	0	0.00674396	0.0005013	0.000220329	0	0.00072951	0.00043375	0.000505635	0.000229784	0	0	0.00067549	0.000562617	0.00107539	0.000623027	0.000745251	0.000139697	0	0	0	0.000181479	2.29184e-05	0	0	0	0	0.00158608	0	0	0	0	0	0.000548667	0	7.35197e-05	3.38049e-05	1.20304e-05	0.000700261	0	0	0.000625518	0.000338767	0
D_0__Bacteria;D_1__Proteobacteria;D_2__Betaproteobacteria;D_3__Burkholderiales;D_4__Comamonadaceae;D_5__Comamonas	0	0	0	0	0	0	0	0	0.00703387	0	0	1.97165e-05	0	0.00102758	0.00628076	0	0	0.00823097	0.00353645	0	0	0	0	9.79672e-05	0	0.00116612	0	0.000114592	0	0	0	0	5.82047e-05	0	0.0012824	0	0	0	0	0	0	0.000726806	3.60911e-05	1.34666e-05	0	0	0.00154816	0.0112789	0
D_0__Bacteria;D_1__Proteobacteria;D_2__Betaproteobacteria;D_3__Burkholderiales;D_4__Comamonadaceae;D_5__Curvibacter	0	0	0	0	0	0	0	0	0	0	0	0	0	0	0	0	0	0	0	0	0	0	0	0	0	0	0	0	0	0	0	0	0	0	0	0	0	0	0	0	0	0	0	0	0	0	0	0	0
D_0__Bacteria;D_1__Proteobacteria;D_2__Betaproteobacteria;D_3__Burkholderiales;D_4__Comamonadaceae;D_5__Delftia	0	0	0	0	0	0	0	0	0	0	0	0	0	0	0	0	0	0	0	0	0	0	0	0	0	0	0	0	0	0	0	0	0	0	0	0	0	0	0	0	0	0	0	0	0	0	0	0	0
D_0__Bacteria;D_1__Proteobacteria;D_2__Betaproteobacteria;D_3__Burkholderiales;D_4__Comamonadaceae;D_5__Ottowia	0	0	0	0	0	0	0	0	0	0	0	0	0	0	0	0	0	0	0	0	0	0	0	0	0	0	0	0	0	0	0	0	0	0	0	0	0	0	0	0	0	0	0	0	0	0	0	0	0
D_0__Bacteria;D_1__Proteobacteria;D_2__Betaproteobacteria;D_3__Burkholderiales;D_4__Comamonadaceae;D_5__Paucibacter	0	0	0	0	0	0	0	0	0	0	0	0	0	0	0	0	0	0	0	0	0	0	0	0	0	0	0	0	0	0	0	0	0	0	0	0	0	0	0	0	0	0	0	0	0	0	0	0	0
D_0__Bacteria;D_1__Proteobacteria;D_2__Betaproteobacteria;D_3__Burkholderiales;D_4__Comamonadaceae;D_5__Pelomonas	0	0	0	0	0	1.65997e-05	0	0	0	0	0	0	0	0	0	0	5.61651e-05	0	0	0	0	0	0	0	1.48025e-05	0	0	0	0	0	0	0	0	0	0	0	0	0	0	0	0	0	0	0	0	1.25251e-05	0	0	0
D_0__Bacteria;D_1__Proteobacteria;D_2__Betaproteobacteria;D_3__Burkholderiales;D_4__Comamonadaceae;D_5__Variovorax	0	0	0	0	0	1.65997e-05	0	0	0	0	0	0	0	0	0	0	0	0	1.1482e-05	0	0	0	0	0	0	0	0	0	0	0	0	0	0	0	0	0	0	0	0	0	0	0	0	0	0	0	0	0	0
D_0__Bacteria;D_1__Proteobacteria;D_2__Betaproteobacteria;D_3__Burkholderiales;D_4__Comamonadaceae;Other	0	7.46083e-05	8.64215e-05	1.80395e-05	0	0	0	0.000254053	6.26625e-05	0	0	7.88659e-05	2.06548e-05	0	0	0	0	0	1.1482e-05	9.65091e-05	0	1.81769e-05	0	0	1.48025e-05	0	0	0	0	0	0	0	1.45512e-05	0	0	0	0	0	1.82889e-05	0	0	0	0	6.73328e-05	0	0	0	0	0
D_0__Bacteria;D_1__Proteobacteria;D_2__Betaproteobacteria;D_3__Burkholderiales;D_4__Oxalobacteraceae;D_5__Herbaspirillum	0	0	0	0	0	0	0	0	0	0	1.07849e-05	0	0	0	0	0	0	0	0	0	0	0	0	0	0	0	0	0	0	0	0	0	0	0	0	0	0	0	0	0	1.47039e-05	0	0	0	0	0	0	0	0
D_0__Bacteria;D_1__Proteobacteria;D_2__Betaproteobacteria;D_3__Burkholderiales;D_4__Oxalobacteraceae;D_5__Herminiimonas	0	0	0	0	0	0	0	0	0	0	0	0	0	0	0	0	0	0	0	0	0	0	0	0	0	0	0	0	0	0	0	0	0	0	0	0	0	0	0	0	0	0	0	0	0	0	0	0	0
D_0__Bacteria;D_1__Proteobacteria;D_2__Betaproteobacteria;D_3__Burkholderiales;D_4__Oxalobacteraceae;D_5__Oxalobacter	0	0	0	0	0	0	0	0	0	0	0	0	0	0	0	0	0	0	0	0	0	0	0	0	0	0	0	0	0	0	0	0	0	0	0	0	0	0	0	0	0	0	0	0	0	0	0	0	0
D_0__Bacteria;D_1__Proteobacteria;D_2__Betaproteobacteria;D_3__Burkholderiales;D_4__Oxalobacteraceae;D_5__Undibacterium	0	0	0	0	0	0	0	0	0	0	0	0	0	0	0	0	0	0	0	0	0	0	0	0	1.48025e-05	0	0	0	0	0	0	0	0	0	0	0	0	0	0	0	0	0	0	0	0	0	0	0	0
D_0__Bacteria;D_1__Proteobacteria;D_2__Betaproteobacteria;D_3__Burkholderiales;D_4__Oxalobacteraceae;D_5__uncultured	0	0	0	0	0	0	0	0	0	0	0	0	0	0	0	0	0	0	0	0	0	0	0	0	0	0	0	0	0	0	0	0	0	0	0	0	0	0	0	0	0	0	0	0	0	0	0	0	0
D_0__Bacteria;D_1__Proteobacteria;D_2__Betaproteobacteria;D_3__Burkholderiales;D_4__Oxalobacteraceae;Other	0	0	0	0	0	0	0	0	0	0	0	0	0	0	0	0	0	0	0	0	0	0	0	0	0	0	0	0	0	0	0	0	0	0	0	0	0	0	0	0	0	0	0	0	0	0	0	0	0
D_0__Bacteria;D_1__Proteobacteria;D_2__Betaproteobacteria;D_3__Burkholderiales;Other;Other	0	0	0	0	0	0	0	0	0	0	1.07849e-05	0	0	1.63108e-05	0	0	0	0	0	0	0	0	0	0	0	0	0	0	0	0	0	0	1.45512e-05	0	0	0	0	0	0	0	0	0	0	0	0	0	0	0	0
D_0__Bacteria;D_1__Proteobacteria;D_2__Betaproteobacteria;D_3__Methylophilales;D_4__Methylophilaceae;Other	0	0	0	0	0	0	0	0	0	0	0	0	0	0	0	0	0	0	0	0	0	0	0	0	0	0	0	0	0	0	0	0	0	0	0	0	0	0	0	0	0	0	0	0	0	0	0	0	0
D_0__Bacteria;D_1__Proteobacteria;D_2__Betaproteobacteria;D_3__Neisseriales;D_4__Neisseriaceae;D_5__Alysiella	0	0	0	0	0	0	0	0	0	0	0	0	0	0	0	0	0	0	0	0	0	0	0	0	0	0	0	0	0	0	0	0	0	0	0	0	0	0	0	0	0	0	0	0	0	0	0	0	0
D_0__Bacteria;D_1__Proteobacteria;D_2__Betaproteobacteria;D_3__Neisseriales;D_4__Neisseriaceae;D_5__Eikenella	0.00154999	0.00340711	0.00190127	0.000775697	0.00173834	0.00101258	0.000241817	0.00184766	0.010355	0.00097312	0.0302841	0.00818234	0.00163173	0.00419188	0.00672118	0.000605265	0.00357584	0.00415301	0.00636102	0.00111675	0.00120452	0.000799782	0.00211291	0.00411462	0.000473681	0.00116612	0.00183129	0.0038503	0.00103069	0.00283161	0.00174285	0.00129721	0.0012805	0.00107461	0.00832275	0.000631333	0.00182152	0.000817148	0.0034566	0.00448813	1.47039e-05	0.00104795	0.00145567	0.000983059	0.000358516	0.000375752	0.00175145	0.000836953	0.0146749
D_0__Bacteria;D_1__Proteobacteria;D_2__Betaproteobacteria;D_3__Neisseriales;D_4__Neisseriaceae;D_5__Kingella	0.000405949	0.0346431	0.000691372	0.00243533	0.00141083	9.95983e-05	0.000811814	0.000323341	0.0010026	0.000220329	3.23548e-05	0.000433762	0.0290819	6.52433e-05	0.00220209	0.000450729	3.74434e-05	0.000125091	0.00861148	0.000248166	0.00271017	0	0.00150174	0.00191036	0.000355261	0	0.000758913	0.00827355	5.72607e-05	0.000373027	0.00059512	0.0114447	0.00167338	0.00219751	0.00162864	0.000246374	1.71842e-05	0.0966958	0.000256044	0.00363573	1.47039e-05	0.00169025	0.000781974	0.000484796	0.000278846	1.25251e-05	0.0024708	9.96373e-05	0.00265875
D_0__Bacteria;D_1__Proteobacteria;D_2__Betaproteobacteria;D_3__Neisseriales;D_4__Neisseriaceae;D_5__Neisseria	7.38089e-05	0.0268341	0.0129978	0.0340044	0.000403094	0.000863185	0.00338544	0.00591251	0.0141147	0.00754627	0.0539354	0.00295747	0.0139007	0.0148918	0.0700266	0.00410807	0.00900513	0.0486853	0.00763552	0.040975	0.112965	7.27074e-05	0.0049243	0.014042	0.000251643	0.00665663	0.0218765	0.0423533	0.000477172	0.110789	0.0163233	0.00205042	0.00547124	0.0600331	0.00859206	0	0.000618631	0.000314288	0.00323713	0.000887188	0	0.00512144	0.00682122	0.0999623	0.00354532	1.25251e-05	0.0152157	0.00103623	0.00450606
D_0__Bacteria;D_1__Proteobacteria;D_2__Betaproteobacteria;D_3__Neisseriales;D_4__Neisseriaceae;D_5__Paludibacterium	0	0	0	0	0	0	0	0	0	0	0	0	0	0	0	0	0	0	0	0	0	0	0	0	0	0	0	0	0	0	0	0	0	0	0	0	0	0	0	0	0	0	0	0	0	0	0	0	0
D_0__Bacteria;D_1__Proteobacteria;D_2__Betaproteobacteria;D_3__Neisseriales;D_4__Neisseriaceae;D_5__Stenoxybacter	0	0	0	0	0	0	0	0	0	0	0	0	0	0	0	1.2878e-05	0	0	0	0	0	0	0	0	0	0	0	0	0	0	0	0	0	0	0	0	0	0	0	0	0	0	0	0	0	0	0	0	0
D_0__Bacteria;D_1__Proteobacteria;D_2__Betaproteobacteria;D_3__Neisseriales;D_4__Neisseriaceae;D_5__uncultured	0	0	0	0	2.51934e-05	9.95983e-05	0	0	0	0	0	0	0	0	0	0	0	0	0	5.51481e-05	0	0	0	0	0	0	0	0	1.90869e-05	0	0	2.09227e-05	2.91023e-05	0	2.56479e-05	0	0	2.09525e-05	0	0	0	1.69025e-05	0	1.34666e-05	0	0	0	0	0
D_0__Bacteria;D_1__Proteobacteria;D_2__Betaproteobacteria;D_3__Neisseriales;D_4__Neisseriaceae;Other	0	7.46083e-05	0	0	0	1.65997e-05	8.63632e-05	9.2383e-05	1.56656e-05	0	0.000258838	0	0	0.0148755	0	0	0	0.000100073	1.1482e-05	1.3787e-05	0	7.27074e-05	0	1.63279e-05	0	0	1.64981e-05	0	0.000133608	0.000796921	0	4.18454e-05	0.000160063	0	0.000230831	0	0	2.09525e-05	0	0	0	0	0	0	0	2.50501e-05	0	0	0.000310763
D_0__Bacteria;D_1__Proteobacteria;D_2__Betaproteobacteria;D_3__Nitrosomonadales;D_4__Nitrosomonadaceae;D_5__uncultured	0	0	0	0	0	0	0	0	1.56656e-05	0	0	0	0	0	3.82973e-05	0	0	2.50181e-05	0	0	0	0	0	0	0	0	0	0	0	0	0	0	0	0	0	0	0	0	0	0	0	0	0	0	0	0	0	0	0
D_0__Bacteria;D_1__Proteobacteria;D_2__Betaproteobacteria;D_3__Rhodocyclales;D_4__Rhodocyclaceae;D_5__Propionivibrio	0	0	0.00024198	0	0	0	0	0.000785256	0	0.000881316	0	3.9433e-05	2.06548e-05	0.00019573	1.91487e-05	0	0	0.000125091	0	0.000399824	0	5.45306e-05	6.98483e-05	0.000146951	0	7.28828e-05	0.00107238	0.000343776	0	0.000356071	5.66781e-05	0	0.000160063	2.41485e-05	5.12959e-05	0.000723723	5.15526e-05	0	1.82889e-05	0	0	0	0.00176846	0.000107733	0	1.25251e-05	0.000953915	0	0
D_0__Bacteria;D_1__Proteobacteria;D_2__Betaproteobacteria;D_3__Rhodocyclales;D_4__Rhodocyclaceae;Other	0	0	0	0	0	0	0	0	0	0	0	0	0	0	0	0	0	0	0	0	0	0	0	0	0	0	0	0	0	0	0	0	0	0	0	1.53984e-05	0	0	0	0	0	0	0	0	0	0	0	0	0
D_0__Bacteria;D_1__Proteobacteria;D_2__Betaproteobacteria;Other;Other;Other	0	0	0.000414823	1.80395e-05	0	0	5.18179e-05	0.00115479	0.000203653	3.67215e-05	0.00136969	0	8.2619e-05	0.0013538	0	0	0	0.000300218	0.000206676	0.000634203	0.00110068	0	0.00041909	4.89836e-05	0	0	0.000313464	0.000275021	3.81738e-05	6.7823e-05	1.41695e-05	0.000104613	0	0.000120742	1.2824e-05	1.53984e-05	0	0.000984768	0	0	0	0.000169025	9.62429e-05	0	0	0	6.25518e-05	0	0
D_0__Bacteria;D_1__Proteobacteria;D_2__Deltaproteobacteria;D_3__Bradymonadales;D_4__uncultured bacterium;D_5__	0	0	0	0	0	0	0	0	0	0	0	0	0	0	0	0.000579509	0	0	0	0	0	0	0	0	0	0	0	0	0	1.69558e-05	0	0	0	0	0.000500135	0	0	0	0	0	0	0	0	0	0	0	0	0	0
D_0__Bacteria;D_1__Proteobacteria;D_2__Deltaproteobacteria;D_3__Desulfobacterales;D_4__Desulfobulbaceae;D_5__Desulfobulbus	0.00295236	0	0.00243709	1.80395e-05	0.000806187	0.000165997	0.000967268	0.00016167	0.00430805	0.00648135	0	0.0168182	0	0.0016637	0.000459568	2.57559e-05	1.87217e-05	0.00733031	0.00203231	0.00122704	0.00509844	0	0.00921997	0.00724957	0.0108947	0.000850299	0.00150133	0.00121468	7.63475e-05	0.000695186	0.00281974	0	0.00394337	6.03712e-05	0.00139781	0.00264852	0.0118743	0	0.00598047	0.00224406	0.000132335	0.000169025	0	0.00395917	1.99175e-05	0.000200401	0.00478521	0.00372644	0.00222713
D_0__Bacteria;D_1__Proteobacteria;D_2__Deltaproteobacteria;D_3__Desulfovibrionales;D_4__Desulfomicrobiaceae;D_5__Desulfomicrobium	0	0	0	0	0	0	0	0	0	0	0	0	0	0	3.82973e-05	0	0	0	0	0	0	0	0	0	0	0	0	0	0	0	0	0	0	0	0	0	0	0	0	0	0	0	0	0	0	0	0	0	0
D_0__Bacteria;D_1__Proteobacteria;D_2__Deltaproteobacteria;D_3__Desulfovibrionales;D_4__Desulfomicrobiaceae;D_5__Desulfoplanes	0	0	0	0	0	0	0	0	0	0	0	0	0	0	0	0	0	0	0	0	0	0	0	0	0	0	0	0	0	0	0	0	0	0	0	0	0	0	0	0	0	0	0	0	0	0	0	0	0
D_0__Bacteria;D_1__Proteobacteria;D_2__Deltaproteobacteria;D_3__Desulfovibrionales;D_4__Desulfovibrionaceae;D_5__Bilophila	0	0	0	0	0	0	0	0	0	0	0	0	0	0	0	0	0	0	0	0	0	0	0	0	0.00108058	0	0	0	0	0	1.41695e-05	0	0	0	0	0	0	0	0	0	0	0	0	0	0	0	0	0	0
D_0__Bacteria;D_1__Proteobacteria;D_2__Deltaproteobacteria;D_3__Desulfovibrionales;D_4__Desulfovibrionaceae;D_5__Desulfovibrio	0	0	0	0	0	0	0	0.000392628	0	0	0	0	0	1.63108e-05	0	0.00149384	0	2.50181e-05	0	0	0	0	0	0	0	0	0.000445449	0	0	0.00011869	0	0	0	0	1.2824e-05	0	0	0	0	0	0	0	0	2.69331e-05	0	0	0	0	0
D_0__Bacteria;D_1__Proteobacteria;D_2__Deltaproteobacteria;D_3__Myxococcales;D_4__Phaselicystidaceae;D_5__Phaselicystis	0.00033214	0	0	0	0	0	0	0	0	0	0	0	0	0	0	0	0	0	0	0	0	0	0	0	0	0	0	0	0	0	0	0	0	0	0	0	0	0	0	0	0	0	0	0	0	0	0	0	0
D_0__Bacteria;D_1__Proteobacteria;D_2__Epsilonproteobacteria;D_3__Campylobacterales;D_4__Campylobacteraceae;D_5__Arcobacter	0	0	0	0	0	0	0	0	0	0	0	0	0	0	0	0	0	0	0	0	0	0	0	0	0	0	0	0	0	0	0	0	0	0	0	0	0	0	0	0	0	0	0	0	0	0	0	0	0
D_0__Bacteria;D_1__Proteobacteria;D_2__Epsilonproteobacteria;D_3__Campylobacterales;D_4__Campylobacteraceae;D_5__Campylobacter	0.0108868	0.012957	0.0215535	0.0715445	0.0265538	0.0182597	0.0125918	0.0347129	0.00993201	0.00855611	0.0266927	0.00835979	0.0225756	0.0133422	0.0273634	0.0123113	0.0217172	0.0141352	0.00613138	0.0229002	0.0178809	0.0138689	0.00906281	0.0141399	0.0137812	0.0146737	0.0143204	0.0271583	0.0154031	0.0121064	0.0184487	0.0304634	0.0121066	0.00363434	0.0156837	0.0169536	0.0210678	0.0197792	0.0182523	0.0238845	0.0285992	0.0121191	0.0161447	0.00927846	0.0201765	0.0126754	0.0172643	0.0319836	0.0124996
D_0__Bacteria;D_1__Proteobacteria;D_2__Epsilonproteobacteria;D_3__Campylobacterales;D_4__Helicobacteraceae;D_5__Rs-M59 termite group	0	0	0	0	0	0	0	0	0	0	0	0	2.06548e-05	0	0	0	0	0	0	0	0	0	0	0	0	0	0	0	0	0	0	0	0	0	0.00418061	0	0	0	0	0	0	0	0	0	0	0	0	0	0
D_0__Bacteria;D_1__Proteobacteria;D_2__Epsilonproteobacteria;D_3__Campylobacterales;D_4__Helicobacteraceae;D_5__Wolinella	0	0	0	0	0	0	0	0	0	0	0	0	0	0	0	0	0	0	0	0	0	0	0	0	0	0.000145766	1.64981e-05	0	0	0	0	0	0	0	0	0	0	0	0	0	0	0	0	0	0	0	0	0	0
D_0__Bacteria;D_1__Proteobacteria;D_2__Gammaproteobacteria;D_3__Aeromonadales;D_4__Aeromonadaceae;D_5__Aeromonas	0	0	0	0	0	0	0	0	0	0	0	0	0	0	0	0	0	0	0	0	0	0	0	0	0	0	0	0	0	0	0	0	0	0	0	0	0	0	0	0	0	0	0	0	0	0	0	0	0
D_0__Bacteria;D_1__Proteobacteria;D_2__Gammaproteobacteria;D_3__Alteromonadales;D_4__Alteromonadaceae;D_5__Alishewanella	0	0	0	0	0	0	0	0	0	0	0	0	0	0	0	0	0	0	0	0	0	0	0	0	0	0	0	0	0	0	0	0	0	0	0	0	0	0	0	0	0	0	0	0	0	0	0	0	0
D_0__Bacteria;D_1__Proteobacteria;D_2__Gammaproteobacteria;D_3__Alteromonadales;D_4__Alteromonadaceae;D_5__Salinimonas	0	0	0	0	0	0	0	0	0	0	0	0	0	0	0	0	0	0	0	0	0	0	0	0	0	0	0	0	0	0	0	0	0	0	0	0	0	0	0	0	0	0	0	0	0	0	0	0	0
D_0__Bacteria;D_1__Proteobacteria;D_2__Gammaproteobacteria;D_3__Alteromonadales;D_4__Idiomarinaceae;D_5__Aliidiomarina	0	0	0	0	0	0	0	0	0	0	0	0	0	0	0	0	0	0	0	0	0	0	0	0	0	0	0	0	0	0	0	0	0	0	0	0	0	0	0	0	0	0	0	0	0	0	0	0	0
D_0__Bacteria;D_1__Proteobacteria;D_2__Gammaproteobacteria;D_3__Alteromonadales;D_4__Shewanellaceae;D_5__Shewanella	0	0	0	0	0	0	0	0	0	0	0	0	0	0	0	0	0	0	0	0	0	0	0	0	0	0	0	0	0	0	0	0	0	0	0	0	0	0	0	0	0	0	0	0	0	0	0	0	0
D_0__Bacteria;D_1__Proteobacteria;D_2__Gammaproteobacteria;D_3__Cardiobacteriales;D_4__Cardiobacteriaceae;D_5__Cardiobacterium	0.000221427	0	0.00219511	0	2.51934e-05	1.65997e-05	1.72726e-05	0.00263292	0.0029608	0.000642626	0	1.97165e-05	0.00152845	0.00259342	0.000861689	0.000103024	0	0	0.00238825	0.00501847	0.00060226	0.00029083	0.000995338	0.00120826	5.92101e-05	0	0.000164981	0.00391905	3.81738e-05	0.00181427	0.000524272	0	0.00087307	3.62227e-05	2.56479e-05	0.00234055	1.71842e-05	0	0	0.000156563	0	0.000997245	0.00115492	0	0.000119505	0.00397044	0.000265845	0.00143478	3.45292e-05
D_0__Bacteria;D_1__Proteobacteria;D_2__Gammaproteobacteria;D_3__Cardiobacteriales;D_4__Cardiobacteriaceae;Other	0	0	0	0	0	0	0	0	0	0	0	0	0	0	0	0	0	0	0	0	0	0	0	0	0	0	0	0	0	0	0	0	0	0	0	0	0	0	0	0	0	0	0	0	0	0	0	0	0
D_0__Bacteria;D_1__Proteobacteria;D_2__Gammaproteobacteria;D_3__Enterobacteriales;D_4__Enterobacteriaceae;D_5__Citrobacter	0	0	0	0	0	0	0	0	0	0	0	0	0	0	0	0	0	0	0	0	0	0	0	0	0	0	0	0	0	0	0	0	0	0	0	0	0	0	0	0	0	0	0	0	0	0.000162826	0	0	0
D_0__Bacteria;D_1__Proteobacteria;D_2__Gammaproteobacteria;D_3__Enterobacteriales;D_4__Enterobacteriaceae;D_5__Enterobacter	0	0	0	0	0	0	0	2.30958e-05	0	0	0	0	0	0	0	0	0	0	0	0	0	0	0	0	0	0	0	0	0	0	0	0	0	0	0	0	0	0	0	0	0	0	0	0	0	0	0	0	0
D_0__Bacteria;D_1__Proteobacteria;D_2__Gammaproteobacteria;D_3__Enterobacteriales;D_4__Enterobacteriaceae;D_5__Escherichia-Shigella	0	0.000397911	0	0	0	1.65997e-05	0	6.92873e-05	0	0	0	0	0	1.63108e-05	0	2.57559e-05	0.000168495	2.50181e-05	2.2964e-05	0	1.03838e-05	0	0	0	5.92101e-05	0	0	0	0	0	0	0.000209227	0	0	0	0	0	4.1905e-05	3.65778e-05	0	0	0	0	1.34666e-05	5.97526e-05	2.50501e-05	1.5638e-05	0	0
D_0__Bacteria;D_1__Proteobacteria;D_2__Gammaproteobacteria;D_3__Enterobacteriales;D_4__Enterobacteriaceae;D_5__Klebsiella	0	0	0	3.60789e-05	0	0	0	0	0	0	0	0	0	0	0	0	0	0	0	0	0	0	0	0	0	0	0	0	0	0	0	0.00355686	0	1.20742e-05	0	0	0	0	0	0	1.47039e-05	0	0	0	0	0	0	0	0
D_0__Bacteria;D_1__Proteobacteria;D_2__Gammaproteobacteria;D_3__Enterobacteriales;D_4__Enterobacteriaceae;D_5__Morganella	0	0	0	0	0	0	0	0	0	0	0	0	0	0	0	0	0	0	0	0	0	0	0	0	0	0	0	0	0	0	0	0	0	0	0	0	0	0	0	0	0	0	0	0	0	0	0	0	0
D_0__Bacteria;D_1__Proteobacteria;D_2__Gammaproteobacteria;D_3__Enterobacteriales;D_4__Enterobacteriaceae;D_5__Pantoea	0	0	0	0	0	0	0	0	0	0	0	0	0	0	0	0	0	0	0	0	0	0	0	0	0	0	0	0	0	0	0	0	0	0	0	0	0	0	0	0	0	0	0	0	0	0	0	0	0
D_0__Bacteria;D_1__Proteobacteria;D_2__Gammaproteobacteria;D_3__Enterobacteriales;D_4__Enterobacteriaceae;D_5__Raoultella	0	0	0	0	0	0	0	0	0	0	0	0	0	0	0	0	0	0	0	0	0	0	0	0	0	0	0	0	0	0	0	0	0	0	0	0	0	0	0	0	0	0	0	0	0	0	0	0	0
D_0__Bacteria;D_1__Proteobacteria;D_2__Gammaproteobacteria;D_3__Enterobacteriales;D_4__Enterobacteriaceae;D_5__Serratia	0	0	0	0	0	0	0	0	0	0	0	0	0	0	0	0	0	0	0	0	0	0	0	0	0	0	0	0	0	0	0	0	0	0	0	0	0	0	0	0	0	0	0	0	0	0	0	0	0
D_0__Bacteria;D_1__Proteobacteria;D_2__Gammaproteobacteria;D_3__Enterobacteriales;D_4__Enterobacteriaceae;Other	0	0	0	0	0	0	0	0	0	0	0	0	0	0	0	0	0	0	0	0	0	0	0	0	0	0	0	0	0	0	0	0.000188304	0	0	0	0	0	0	0	0	0	0	0	0	0	0	0	0	0
D_0__Bacteria;D_1__Proteobacteria;D_2__Gammaproteobacteria;D_3__Legionellales;D_4__Coxiellaceae;Other	0	0	0	0	0	0	0	0	0	0	0	0	0	0	0	0	0	0	0	0	0	0	0	0	0	0	0	0	0	0	0	0	0	0	0	0	0	0	0	0	0	0	0	0	0	0	0	0	0
D_0__Bacteria;D_1__Proteobacteria;D_2__Gammaproteobacteria;D_3__Oceanospirillales;D_4__Halomonadaceae;D_5__Halomonas	0	0	0	0	0	0	0	0	0	0	0	0	0	0	0	0	0	0	0	0	0	0	0	0	1.48025e-05	0	0	0	0	0	0	0	0	0	0	0	0	0	0	0	0	0	0	0	0	0	0	0	0
D_0__Bacteria;D_1__Proteobacteria;D_2__Gammaproteobacteria;D_3__Pasteurellales;D_4__Pasteurellaceae;D_5__Actinobacillus	0	0	0	0	0	0	0	0	0	0	0	0	0	0	1.91487e-05	0	0	0	0	0	4.15351e-05	0	0	0	0	0	0	0	0	1.69558e-05	0	0	0	0	0	0	0	0	0	0	0	5.07074e-05	0	0	0	0	0	0	0
D_0__Bacteria;D_1__Proteobacteria;D_2__Gammaproteobacteria;D_3__Pasteurellales;D_4__Pasteurellaceae;D_5__Aggregatibacter	0.000590471	0	0.00101977	0	0	0	0	0	0.000563963	3.67215e-05	0	0.000690077	0.000743571	1.63108e-05	0.00233614	9.01458e-05	0	0	0.000195194	0.000399824	0.000124605	0	1.74621e-05	0.000506164	0	0.000194354	0.000230974	0.00556918	0	0.000271292	0.00029756	0	0.000218268	1.20742e-05	2.56479e-05	0	0	0	0	0	0	0.00260298	0.000192486	1.34666e-05	5.97526e-05	2.50501e-05	0.00182964	0	0.000138117
D_0__Bacteria;D_1__Proteobacteria;D_2__Gammaproteobacteria;D_3__Pasteurellales;D_4__Pasteurellaceae;D_5__Haemophilus	0.000110713	9.94777e-05	0.0020914	3.60789e-05	5.03867e-05	0.000132798	0.000241817	0.00321031	0.00640724	0.000201968	0.0015746	0.00207023	0.00239595	0.00285439	0.00871264	0.000424973	0.000786311	0	0.00366275	0.00445321	0.000166141	7.27074e-05	0.000384165	0.000375541	0	0.000388708	0.00244172	0.000687553	0.000400825	0.00284857	0.00059512	8.36908e-05	0.000320126	0.00330834	0.00105157	1.53984e-05	5.15526e-05	0.000460955	9.14445e-05	0.000104375	1.47039e-05	0.000540879	0.0137266	0.000875327	0.000557691	0.0110346	0.0109466	0.000139492	0.000621525
D_0__Bacteria;D_1__Proteobacteria;D_2__Gammaproteobacteria;D_3__Pasteurellales;D_4__Pasteurellaceae;Other	0.000110713	0	0.0023161	0	0	0	5.18179e-05	4.61915e-05	0.00164489	0.000367215	0	0	0	6.52433e-05	0.0100147	0.000553753	0	0	0.000677437	0.00326752	0.000436119	9.08843e-05	0	0.00148584	0	0.00228366	0.000148483	0.000343776	0	0.00281466	0.0011619	0	0.000320126	0	0.000115416	3.07967e-05	0	0	0	0	0	0.00498622	0.000457154	1.34666e-05	0.000179258	0	0.000406587	0	0.000293498
D_0__Bacteria;D_1__Proteobacteria;D_2__Gammaproteobacteria;D_3__Pseudomonadales;D_4__Moraxellaceae;D_5__Acinetobacter	0	0	0	0	0	0	0	0	0	0	0	0	0	0	0	0	0	0	0	0	0	0	0	0	0	0	0	0	0	0	0	0	0	0	0	0	0	0	0	0	0	0	0	0	0	0	0	0	0
D_0__Bacteria;D_1__Proteobacteria;D_2__Gammaproteobacteria;D_3__Pseudomonadales;D_4__Moraxellaceae;D_5__Moraxella	0	0	0	0	0	0	0	0	1.56656e-05	0	0	0	0	0	0	0	0	0	0	0	0	0	0	0	0	0	0	0	0	0	0	0	0	0	0	0	0	0	0	0	0	0	0	0	0	0	0	0	0
D_0__Bacteria;D_1__Proteobacteria;D_2__Gammaproteobacteria;D_3__Pseudomonadales;D_4__Moraxellaceae;D_5__Psychrobacter	0	0	0	0	0	0	0	0	0	0	0	0	0	0	0	0	0	0	0	0	0	0	0	0	0	0	0	0	0	0	0	0	0	0	0	0	0	0	0	0	0	0	0	0	0	0	0	0	0
D_0__Bacteria;D_1__Proteobacteria;D_2__Gammaproteobacteria;D_3__Pseudomonadales;D_4__Pseudomonadaceae;D_5__Humulus lupulus var. cordifolius	0	0	0	0	0	0	0	0	0	0	0	0	0	0	0	0	0	0	0	0	0	0	0	0	0	0	0	0	0	0	0	0	0	0	0	0	0	0	0	0	0	0	0	0	0	0	0	0	0
D_0__Bacteria;D_1__Proteobacteria;D_2__Gammaproteobacteria;D_3__Pseudomonadales;D_4__Pseudomonadaceae;D_5__Pseudomonas	0	0	0	1.80395e-05	0	1.65997e-05	0	0	0	0	0	0	0	0	0	1.2878e-05	3.74434e-05	0	1.1482e-05	0	0	0	0	0	0	0	0	0	0	0	0	0	0	2.41485e-05	0	0	0	4.1905e-05	1.82889e-05	0	0	0	0	0	0	1.25251e-05	0	0	0
D_0__Bacteria;D_1__Proteobacteria;D_2__Gammaproteobacteria;D_3__Pseudomonadales;Other;Other	0	0	0	0	0	0	0	0	0	0	0	0	2.06548e-05	3.26216e-05	0	0	0	0	1.1482e-05	1.3787e-05	0	0	0	0	0	0	0	0	0	0	0	0	0	0	0	0	0	0	0	0	0	0	0	0	0	0	0	0	0
D_0__Bacteria;D_1__Proteobacteria;D_2__Gammaproteobacteria;D_3__Vibrionales;D_4__Vibrionaceae;D_5__Photobacterium	0	0	0	0	0	0	0	0	0	0	0	0	0	0	0	0	0	0	0	0	0	0	0	0	0	0	0	0	0	0	0	0	0	0	0	0	0	0	0	0	0	0	0	0	0	0	0	0	0
D_0__Bacteria;D_1__Proteobacteria;D_2__Gammaproteobacteria;D_3__Vibrionales;D_4__Vibrionaceae;D_5__Vibrio	0	0	0	0	0	0	0	0	0	0	0	0	0	0	0	0	0	0	0	0	0	0	0	0	0	0	0	0	0	0	0	0	0	0	0	0	0	0	0	0	0	0	0	0	0	0	0	0	0
D_0__Bacteria;D_1__Proteobacteria;D_2__Gammaproteobacteria;D_3__Xanthomonadales;D_4__Xanthomonadaceae;D_5__Arenimonas	0	0	0	0	0	0	0	0	0	0	0	0	0	0	0	0	0	0	0	0	0	0	0	0	0	0	0	0	0	0	0	0	0	0	0	0	0	0	0	0	0	0	0	0	0	0	0	0	0
D_0__Bacteria;D_1__Proteobacteria;D_2__Gammaproteobacteria;D_3__Xanthomonadales;D_4__Xanthomonadaceae;D_5__Luteimonas	0	0	0	0	0	0	0	0	0	0	0	1.97165e-05	0	0	0	0	0	0	0	0	0	0	0	0	0	0	0	0	0	0	0	0	0	0	0	0	0	0	0	0	0	0	0	0	0	0	0	0	0
D_0__Bacteria;D_1__Proteobacteria;D_2__Gammaproteobacteria;D_3__Xanthomonadales;D_4__Xanthomonadaceae;D_5__Lysobacter	0	0	0	0	0	0	0	0	0	0	0	0	0	0	0	0	0	0	0	0	0	0	0	0	0	0	0	0	0	0	0	0	0	0	0	0	0	0	0	0	0	0	0	0	0	0	0	0	0
D_0__Bacteria;D_1__Proteobacteria;D_2__Gammaproteobacteria;D_3__Xanthomonadales;D_4__Xanthomonadaceae;D_5__Rhodanobacter	0	2.48694e-05	0	0	0	0	0	2.30958e-05	0	0	0	0	0	0	0	1.2878e-05	7.48867e-05	0	0	0	0	0	0	0	0	0	0	0	0	0	0	0	0	0	0	0	0	0	1.82889e-05	0	0	0	0	0	0	0	0	0	0
D_0__Bacteria;D_1__Proteobacteria;D_2__Gammaproteobacteria;D_3__Xanthomonadales;D_4__Xanthomonadaceae;D_5__Stenotrophomonas	0	0	0	0	0	0	0	0	0	0	0	0	0	0	0	0	0	0	0	0	0	0	0	0	0	0	0	0	0	0	0	0	0	0	0	0	3.43684e-05	0	0	0	0	0	0	0	0	0	0	0	0
D_0__Bacteria;D_1__Proteobacteria;D_2__Gammaproteobacteria;D_3__Xanthomonadales;D_4__Xanthomonadaceae;D_5__uncultured	0	0	0	1.80395e-05	0	0	0	0	0	0	0	0	0	0	0	0	0	0	0	0	0	0	0	0	0	0	0	0	0	0	0	0	0	0	0	0	0	0	0	0	0	0	0	0	0	0	0	0	0
D_0__Bacteria;D_1__Proteobacteria;D_2__Gammaproteobacteria;D_3__Xanthomonadales;D_4__uncultured;D_5__uncultured bacterium	0	0	0	0	0	0	0	0	0	0	0	0	0	0	0	0	0	0	0	0	0	0	0	0	0	0	0	0	0	0	0	0	0	0	0	0	0	0	0	0	0	0	0	0	0	0	0	0	0
D_0__Bacteria;D_1__Proteobacteria;D_2__Gammaproteobacteria;Other;Other;Other	0	0	0	0	0	1.65997e-05	0	0	1.56656e-05	0	0	0	6.19643e-05	0	3.82973e-05	0	0	2.50181e-05	1.1482e-05	0	3.11514e-05	0	0	1.63279e-05	0	0	0	2.29184e-05	0	0	0	0	0	0	1.2824e-05	0	0	0	0	0	0	0	1.20304e-05	0	0	0	0	0	3.45292e-05
D_0__Bacteria;D_1__Proteobacteria;Other;Other;Other;Other	0	2.48694e-05	0	0	2.51934e-05	0	0	9.2383e-05	1.56656e-05	0	5.39246e-05	1.97165e-05	0	0	0	1.2878e-05	3.74434e-05	0.000125091	1.1482e-05	1.3787e-05	5.19189e-05	1.81769e-05	0	1.63279e-05	0	0	4.94943e-05	0	0	1.69558e-05	4.25086e-05	0	0	0	0	0	0	2.09525e-05	0	0	0	1.69025e-05	1.20304e-05	5.38663e-05	0	5.01002e-05	4.69139e-05	1.99275e-05	0
D_0__Bacteria;D_1__SR1 (Absconditabacteria);D_2__uncultured bacterium;D_3__;D_4__;D_5__	0	7.46083e-05	0	0	5.03867e-05	0	0.000293635	0	0.000798947	0.00504921	0	1.97165e-05	0.000206548	0.000554568	0.000612757	0.00369598	0	0	0.000321495	0.000358462	0	0.000327183	0	0.000179606	0	9.7177e-05	0.00191378	0.00618798	0	0.00595147	0.00109105	0	0.00049474	0	0.00521935	0.00113948	0.000343684	0	0	0	0	0.0257086	0.00173237	1.34666e-05	1.99175e-05	0	6.25518e-05	0	0
D_0__Bacteria;D_1__SR1 (Absconditabacteria);Other;Other;Other;Other	0	0	0	0	0	0	0	0	0	0	0	0	0	0	0	0	0	0	0	0	0	0	0	0	0	0	0	2.29184e-05	0	1.69558e-05	0	0	0	0	0	0	0	0	0	0	0	0	0	0	0	0	0	0	0
D_0__Bacteria;D_1__Saccharibacteria;D_2__TM7 phylum sp. canine oral taxon 237;D_3__;D_4__;D_5__	0	0	0	0	0	0	0	0	0	0	0	0	0	0	0	0	0	0	0	0	0	0	0	0	0	0	3.29962e-05	0	0	0	0	0	0	0	0	0	0	0	0	0	0	0	0	0	0	0	0	0	0
D_0__Bacteria;D_1__Saccharibacteria;D_2__TM7 phylum sp. oral clone DR034;D_3__;D_4__;D_5__	0	0	0	0	0	0	0	0	0	0	0	0	0	0	0	0	0	0	0	0	0	0	0	0	0	0	0	0	0	0	0	0	0	0	0	0	0	0	0	0	0	0	2.40607e-05	0	0	0	0	0	0
D_0__Bacteria;D_1__Saccharibacteria;D_2__TM7 phylum sp. oral clone HD027;D_3__;D_4__;D_5__	0	0	0	0	0	0	0	0	0	0	0	0	0	0	0	0	0	0	0	0	0	0	0	0	0	0	0	0	0	3.39115e-05	0	0	0	0	0	0	0	0	0	0	0	0	0	0	0	0	0	0	0
D_0__Bacteria;D_1__Saccharibacteria;D_2__Unknown Class;D_3__Unknown Order;D_4__Unknown Family;D_5__Candidatus Saccharimonas	0.000590471	2.48694e-05	0.00024198	1.80395e-05	0.000176354	0.000298795	0	0	0.000203653	0.00110165	0	0	0.000351131	0.00039146	0.00494035	0.00370885	0	0	8.03739e-05	1.3787e-05	1.03838e-05	0.00127238	0.000296855	0	0	0.000437297	0.00181479	0	0.00190869	3.39115e-05	0.000722646	0	1.45512e-05	0	0.00102592	0	3.43684e-05	0	0	0.000313125	0	0.00255227	0.000601518	0	0.00127472	2.50501e-05	0.00167326	5.97824e-05	0.000310763
D_0__Bacteria;D_1__Saccharibacteria;D_2__uncultured Candidatus Saccharibacteria bacterium;D_3__;D_4__;D_5__	0	0	0	0	0	0	0	0	0	1.83608e-05	0	0	0	0	3.82973e-05	0	0	0	0	0	0	0	0	0	0	0	1.64981e-05	0	0	0.000101735	0	0	0	0	1.2824e-05	0	0	0	0	0	0	0	0	0	0	0	0	0	0
D_0__Bacteria;D_1__Saccharibacteria;D_2__uncultured bacterium;D_3__;D_4__;D_5__	0.00811898	0.00373042	0.00573838	0.00687304	0.0278639	0.0210816	0.0153899	0.00154742	0.0352477	0.0183975	0	0.0196573	0.0129505	0.00766608	0.0130594	0.0250863	0	0.00117585	0.0136406	0.00410853	0	0.00928838	0.0123108	0.00342885	0.00208716	0.0123415	0.0283438	0.0503747	0.031627	0.0711633	0.0114206	0	0.0115827	0.0055783	0.0208005	0.0381263	0.00410702	0.000272383	0.017155	0.0605723	0.0169389	0.00730186	0.0267916	0.0593067	0.000119505	0.00271794	0.0171079	0.0121159	0.0186458
D_0__Bacteria;D_1__Saccharibacteria;D_2__uncultured bacterium I025;D_3__;D_4__;D_5__	0	0	0	0	0	3.31994e-05	1.72726e-05	0	0	3.67215e-05	0	0	0	0	0	0	0	0	1.1482e-05	0	0	0	0	0	1.48025e-05	0	0	0	0	0	0	0	0	0	0	0	0	0	0	0	0	0	0	0	0	0	0	0	0
D_0__Bacteria;D_1__Saccharibacteria;Other;Other;Other;Other	0.00195594	0	0	3.60789e-05	7.55801e-05	0.00546131	0.0342862	0.000785256	0.0189397	0.0355281	0	0.000138015	0.000165238	0.00500742	0.0436589	0.0190594	0	0	0.00623471	8.27221e-05	3.11514e-05	0.00408979	0.000122234	0.00145318	0.0158535	0.0199942	0.0383746	0.000137511	5.72607e-05	0.00830832	0.00626293	0	0.00692636	0	0.00255197	0.00525084	0.000360868	0.000125715	0	0.00763677	0	0.00158883	0.000204516	0.00103693	3.98351e-05	1.25251e-05	0.00319014	0	0.000189911
D_0__Bacteria;D_1__Spirochaetae;D_2__Spirochaetes;D_3__Spirochaetales;D_4__Spirochaetaceae;D_5__Sphaerochaeta	0	0	0	0	2.51934e-05	0	0.00113999	0	0	0.00104656	0	0	0	0	0	0.000399217	0	0	0	0.00027574	0	0.00063619	0	0	0	0.000753122	0.000181479	0.000137511	0	1.69558e-05	0	4.18454e-05	0.000203716	0	0.00178253	0	0.000807657	0	0.00100589	0	0	0	3.60911e-05	0.000767594	0	0	0	0	0
D_0__Bacteria;D_1__Spirochaetae;D_2__Spirochaetes;D_3__Spirochaetales;D_4__Spirochaetaceae;D_5__Spirochaeta 2	0	0	0	0	0	0	0	0	0	0	0	0	0	0	0	0	0	0	0	0	0	0	0	0	0	0	0	0	0	0	0	0	0	0	0	0	0	0	0	0	0	0	0	0	0	0	0	0	0
D_0__Bacteria;D_1__Spirochaetae;D_2__Spirochaetes;D_3__Spirochaetales;D_4__Spirochaetaceae;D_5__Treponema 2	0.0863195	0.0233027	0.0190991	0.0286106	0.0160986	0.0610206	0.0643579	0.0128181	0.080866	0.0466363	0.00682686	0.0309154	0.0887741	0.0573488	0.0931582	0.10699	1.87217e-05	0.0807335	0.100605	0.0116225	0.0230832	0.0902118	0.0157159	0.163279	0.0357185	0.0483456	0.0520515	0.00476703	0.026798	0.01838	0.0650806	0.0112983	0.132663	0.0598157	0.0964106	0.0857226	0.143144	0.00113144	0.0352244	0.0238845	0.00621977	0.0161587	0.0169508	0.135056	0.00491963	0.00374499	0.0365772	0.042585	0.0784503
D_0__Bacteria;D_1__Spirochaetae;D_2__Spirochaetes;D_3__Spirochaetales;D_4__Spirochaetaceae;D_5__uncultured rumen bacterium	0	0	0	0	0	0	0	0	0	0	0	0	0	0	0	0	0	0	0	0	0	0	0	0	0	0	0	0	0	0	0	0	0	0	0	0	0	0	0	0	0	0	0	0	0	0	0	0	0
D_0__Bacteria;D_1__Spirochaetae;D_2__Spirochaetes;D_3__Spirochaetales;Other;Other	0	0	0	0	0	0	0	0	0	0	0	0	0	0	0	0	0	0	0	0	0	0	0	0	0	0	0	0	0	0	0	0	0	0	0	0	0	0	0	0	0	0	0	0	0	0	0	0	0
D_0__Bacteria;D_1__Synergistetes;D_2__Synergistia;D_3__Synergistales;D_4__Synergistaceae;D_5__Candidatus Tammella	0	0	0	0	0	0	0	0	0	0	0	0	0	0	0	0	0	0	0	0	0	0	0	0	0	0	0	0	0	0.000169558	0	0	8.7307e-05	0	0	0	0	0	0	0	0	0	0	0	0	0	0	0	0
D_0__Bacteria;D_1__Synergistetes;D_2__Synergistia;D_3__Synergistales;D_4__Synergistaceae;D_5__Fretibacterium	0.051371	0.000746083	0.0120644	0.00496085	0.000655027	0.0281697	0.0332326	0.0243891	0.0558793	0.0532829	3.23548e-05	0.0387232	0.031829	0.0214324	0.00601268	0.0260779	0	0.0709014	0.0238366	0.016572	0.00857701	0.0334272	0.072031	0.0695894	0.0573302	0.0112239	0.0146998	0.00772351	0.00870362	0.00730793	0.036189	6.27681e-05	0.0212447	0.00577148	0.0208774	0.0354932	0.0714175	0.00176001	0.025513	0.015778	0.00142628	0.000557781	0.00224968	0.0248054	9.95877e-05	0.000313126	0.0268816	0.0135307	0.0463554
D_0__Bacteria;D_1__Synergistetes;D_2__Synergistia;D_3__Synergistales;D_4__Synergistaceae;D_5__Jonquetella	0	0	0.000293833	0	0	3.31994e-05	0.00602815	0	0	0	0	0	0	0	0	0	0	0	0	0	0	0	0	0	0	0	0	9.16737e-05	0	0	0	0	0	0	0.000500135	0	0	0	0	0	0	0	2.40607e-05	0	0	0	0	0	0
D_0__Bacteria;D_1__Synergistetes;D_2__Synergistia;D_3__Synergistales;D_4__Synergistaceae;D_5__Pyramidobacter	0	0	0	0.0159108	0	0	0	0	0	0.00047738	0	0	0	0	0	0.000502241	0	0	0	0.00285391	0	0	5.23862e-05	0	0.000251643	0	0.000214475	0	0	0	0	0	0.000305575	0.00243899	0.00209031	0	0.000910762	0	0	0	0	0.000202829	1.20304e-05	0.0153249	0	0	0.000297121	0	0.000707848
D_0__Bacteria;D_1__Tenericutes;D_2__Mollicutes;D_3__Acholeplasmatales;D_4__Acholeplasmataceae;D_5__Acholeplasma	0	0	0	0	0	0	0	0	0	0.00174427	0	0	0	0	0	0	0	0	0	0	0.000114222	0	0	0	0	0	0	2.29184e-05	0	1.69558e-05	0	0	0	0	0	0	0	0	0	0	0	0	0	0	0	0	0	0	0
D_0__Bacteria;D_1__Tenericutes;D_2__Mollicutes;D_3__Mollicutes RF9;D_4__Firmicutes oral clone FM046;D_5__	0	0	0	0	0	0	0	0	0	0	0	0	0	0	0	0	0	0	0	0	0	0	0	0	0	0	0	0	0	0	0	0	0	0	0	0	0	0	0	0	0	0	0	0	0	0	0	0	0
D_0__Bacteria;D_1__Tenericutes;D_2__Mollicutes;D_3__Mollicutes RF9;D_4__uncultured bacterium;D_5__	0	0	0	0	0	0	0	0	0	3.67215e-05	0	0	0	0	0	0	0	0	1.1482e-05	0	0	0	0	0	0	0	1.64981e-05	0	0	0	0	0	0	1.20742e-05	0	0	0	0	0	0	0	0	0	0	0	0	0	0	0
D_0__Bacteria;D_1__Tenericutes;D_2__Mollicutes;D_3__Mycoplasmatales;D_4__Mycoplasmataceae;D_5__Mycoplasma	0.0143927	0.000373042	0	0.0126637	0.0003779	0.0158527	0.00101909	0.000715968	0.000172322	0.00124853	0	0.0214712	0.00526696	0.00140273	0	0.000746922	0	0.0104075	0.000964486	0.00051012	1.03838e-05	0.0068345	0.0134283	0.0219773	0.0131002	0.000898887	0.00478445	0.000206266	0.00650863	0.000542584	0.00409499	0	5.82047e-05	0.00876589	0.00216725	0.00404977	0.0220473	0	0.00135338	0.00300948	0.00348483	0	0.00033685	0.000686795	0.000836537	0	0.00392513	0.00819019	0.0134837
D_0__Bacteria;D_1__Tenericutes;D_2__Mollicutes;D_3__NB1-n;D_4__uncultured bacterium;D_5__	0.00118094	0	0	0	0	0	0	0	0	0.00047738	0	0	0	0.00019573	0	0.00176428	0	0.000700508	0.000275567	0	0	0	0	0	0	0.00080171	0.00061043	0	0	5.08673e-05	0.000198373	0	0.0025028	0	0.00135934	0.000200179	0	0	0	0	0	0	0	0.000255865	0	0	1.5638e-05	0	0
D_0__Bacteria;D_1__Verrucomicrobia;D_2__Opitutae;D_3__Opitutae vadinHA64;D_4__uncultured rumen bacterium;D_5__	0	0	0	0	0	0	0	0	0	0	0	0	0	1.63108e-05	0	0	0	0	0	0	0	0	0	0	0	0	0	0	0	0	0	0	0	0	0	0	0	0	0	0	0	0	0	0	0	0	0	0	0
D_0__Bacteria;Other;Other;Other;Other;Other	0.00361664	0.00609301	0.00181485	0.00229101	0.017459	0.0060257	0.00335089	0.0176221	0.0301093	0.0146152	0.0524579	0.00936533	0.0067128	0.0136032	0.00534247	0.00865399	0.0283634	0.0134848	0.0391306	0.00687972	0.00249211	0.00154503	0.00480207	0.002988	0.00371544	0.00828434	0.00856252	0.00300231	0.0030539	0.0132933	0.00643296	0.0170938	0.00161518	0.0111204	0.0372536	0.00475809	0.00202774	0.00773147	0.00104247	0.00641907	0.000999868	0.00261988	0.0134259	0.00504996	0.0324058	0.0116984	0.0182182	0.00257064	0.00359104
Unassigned;Other;Other;Other;Other;Other	0.00258331	0.000497389	0.00243709	0.00238121	0.00299801	0.00348594	0.00716815	0.00230958	0.00311746	0.00282756	0.00226483	0.00295747	0.00245792	0.0030175	0.0021255	0.0249575	0.00104841	0.0029021	0.00157303	0.00341918	0.00152642	0.00263564	0.00258439	0.00494734	0.00272367	0.00349837	0.00422352	0.0023606	0.00328294	0.00340811	0.00365574	0.00221781	0.00273562	0.00272878	0.00565537	0.0037726	0.00290413	0.00121525	0.0027982	0.00236583	0.00322016	0.00185927	0.0029715	0.00305691	0.0027287	0.00155311	0.00251771	0.00219202	0.00286592
[truncated: 193 more columns]
