# Supplementary material for: Impact of Antibiotics on the Subgingival Microbiome in Advanced Periodontitis: Secondary Analysis of a Randomized Controlled Trial
Source: Diagnostics (Basel). 2025 Aug 11;15(16):2012. doi: 10.3390/diagnostics15162012 (PMC12385641; doi:10.3390/diagnostics15162012)
Supplement: Supplementary file 1 [file diagnostics-15-02012-s001.zip › SupplementaryTable S2.xlsx]

## Sheet: follow_vs_baseline
Differentially regulated Taxa AB
SampleID	4003210003	4003210005	4003210006	4003210014	4003210019	4003210020	4003210026	4003210028	4003210036	4003210039	4003210041	4003210047	4003210050	4003210052	4003210054	4003210055	4003210060	4003210061	4003210067	4003210068	4003210072	4003210078	4003210083	4003210084	4003210089	4003210092	4003210095	4003210099	4003210101	4003210102	4003210106	4003210107	4003210115	4003210116	4003210118	4003210126	4003210127	4003210130	4003210136	4003210140	4003210141	4003210142	4003210143	4003210148	4003210154	4003210159	4003210160	4003210164	4003210173
PatID	42	89	150	19	169	228	6	98	305	68	139	221	20	84	177	219	331	369	227	263	353	205	287	339	143	247	296	19	89	150	287	331	205	227	296	143	177	221	98	228	247	305	353	84	339	68	56	263	139
Group	g	g	g	g	g	g	g	g	g	g	g	g	g	g	g	g	g	g	g	g	g	g	g	g	g	g	g	g	g	g	g	g	g	g	g	g	g	g	g	g	g	g	g	g	g	g	g	g	g
PlatePos	A2	A4	A5	B1	B6	B7	C1	C3	C11	D2	D4	D10	E1	E3	E5	E6	E11	E12	F6	F7	F11	G5	G10	G11	H4	H7	H10	A2	A4	A5	A9	A10	B6	B7	B9	C5	C6	C9	D3	D7	D8	D9	D10	E3	E9	F2	F3	F7	G4
Time_point	follow up	follow up	follow up	follow up	follow up	follow up	follow up	follow up	follow up	follow up	follow up	follow up	follow up	follow up	follow up	follow up	follow up	follow up	follow up	follow up	follow up	follow up	follow up	follow up	follow up	follow up	follow up	follow up II	follow up II	follow up II	follow up II	follow up II	follow up II	follow up II	follow up II	follow up II	follow up II	follow up II	follow up II	follow up II	follow up II	follow up II	follow up II	follow up II	follow up II	follow up II	follow up II	follow up II	follow up II
Ctrl	0	0	0	0	0	0	0	0	0	0	0	0	0	0	0	0	0	0	0	0	0	0	0	0	0	0	0	0	0	0	0	0	0	0	0	0	0	0	0	0	0	0	0	0	0	0	0	0	0
Taxa	4003210003	4003210005	4003210006	4003210014	4003210019	4003210020	4003210026	4003210028	4003210036	4003210039	4003210041	4003210047	4003210050	4003210052	4003210054	4003210055	4003210060	4003210061	4003210067	4003210068	4003210072	4003210078	4003210083	4003210084	4003210089	4003210092	4003210095	4003210099	4003210101	4003210102	4003210106	4003210107	4003210115	4003210116	4003210118	4003210126	4003210127	4003210130	4003210136	4003210140	4003210141	4003210142	4003210143	4003210148	4003210154	4003210159	4003210160	4003210164	4003210173
D_0__Bacteria;D_1__Firmicutes;D_2__Bacilli;D_3__Lactobacillales;D_4__P5D1-392;D_5__uncultured bacterium	0.012439	0.0613408	0.128486	0.00862831	0.00386374	0.00561798	0.00311523	0	0	0.00418541	0.00845237	0.0104763	0.00882301	0.0156408	0.0239034	0.0826871	0.00517974	0.00160924	0.0788994	0	0.0416507	0.0207174	0.00325919	0.187224	0.503977	0.00328375	0.00491666	0.00415947	0.0575452	0.12426	0.00758754	0.00139882	0.0243017	0.00111059	0.0121086	0	0.00282697	0	0.0484903	0.00624519	0.0291211	0.0107525	0.0151178	0.00169116	0.0117885	0.00741693	0	0	0
D_0__Bacteria;D_1__Proteobacteria;D_2__Betaproteobacteria;D_3__Neisseriales;D_4__Neisseriaceae;D_5__Neisseria	2.68435	3.40081	0.0403094	5.39377	0.410844	0.900749	11.2969	0.492439	0.0477172	0.205085	6.0036	0.0314288	0	0.682179	0.354568	0.00125283	0.450637	2.97388	13.7787	3.55365	0.00166603	7.92232	0.00977756	5.79009	0.268671	2.86343	7.06197	3.22359	2.79549	0	0.00379377	1.00715	4.11185	1.73697	8.10365	4.19814	0.589424	0.306696	1.84823	0.422591	0.913674	1.56628	0.0107984	0.136984	1.97899	0.039557	1.82573	12.9016	23.5125
D_0__Bacteria;D_1__Firmicutes;D_2__Bacilli;D_3__Lactobacillales;D_4__Carnobacteriaceae;D_5__Granulicatella	0.0323415	0.00180414	0.256972	1.21659	0.0682594	0.125468	0.0103841	0.12049	0	0.00837083	0.102636	0.129906	0.002941	0.0866259	0.0298793	0.348288	0.0828758	0.0563235	0.618285	0.012728	0.058311	0.0276232	0.00162959	0.94583	0.742796	0.0246281	0.704722	0.00831895	0.0166578	0.127664	0.0265564	0.0083929	0.0324023	0.029986	0.25882	0.00236782	0.00989441	0.137583	0.188366	0.162375	0.176547	0.00896041	0.0172775	0	0.00884134	0.00741693	0.00461432	0.0081993	0.065717
D_0__Bacteria;D_1__Firmicutes;D_2__Bacilli;D_3__Lactobacillales;D_4__Aerococcaceae;D_5__Abiotrophia	0	0	0	0.0571626	0.00643956	0	0.0301139	0	0	0	0.00241496	0.00209525	0	0.0156408	0	0	0	0	0.0473397	0.006364	0	0.00966811	0	0.00277369	0.0316083	0.00985125	0.0163889	0.0103987	0	0	0.00189689	0	0.0113408	0.00666356	0.0575156	0.00236782	0	0.00859895	0.00373002	0	0.0109204	0	0.00215969	0	0.00589423	0	0	0.0027331	0.00710454
D_0__Bacteria;D_1__Firmicutes;D_2__Negativicutes;D_3__Selenomonadales;D_4__Veillonellaceae;D_5__Veillonella	2.43059	0.0234539	6.21772	2.52162	1.89581	7.78652	1.03841	2.2055	3.63414	9.48833	1.49969	13.1016	3.79536	5.19635	7.48974	7.52077	2.7608	5.06268	0.909495	2.94908	14.5861	6.1282	1.15864	9.05056	9.39294	2.45789	0.544111	0.0977476	0.838949	6.01042	0.0607003	1.4212	0.515197	1.44488	1.02015	0.0591954	1.48982	8.25785	3.10524	2.12544	6.70877	0.618268	3.24817	12.4266	0.912132	1.14221	0.618319	1.00578	3.04785
D_0__Bacteria;D_1__Actinobacteria;D_2__Actinobacteria;D_3__Bifidobacteriales;D_4__Bifidobacteriaceae;D_5__Scardovia	0.00497562	0	0	0.00323562	0	0.00187266	0	0	0.00572607	0.0962645	0	0	0.032351	0	0.211147	0.00751701	0	0	0.0043036	0	0.0116622	0.0580086	0.00977756	0.0568607	0.0210722	0	0	0	0	0	0.00189689	0	0	0	0	0	0.0141349	0	0	0	0.00910034	0.00179208	0.00215969	0.0270586	0	0.00494462	0	0	0
D_0__Bacteria;D_1__Proteobacteria;D_2__Betaproteobacteria;D_3__Neisseriales;D_4__Neisseriaceae;D_5__Kingella	3.46552	0.243559	0.141083	0.00323562	0.045077	0.00374532	0.271025	0.150176	0.00572607	1.14471	0.219762	9.66958	0.0014705	0.078204	0.0278873	0.00125283	0.265893	0.307366	0.0129108	1.13406	0	7.15164	0	0.503426	0	0.546744	1.30292	0.977476	0.162035	0.00170219	0.00189689	0.00279763	0.944527	0.0710779	0.0862734	0.0331494	0.145589	0.836964	0.158526	1.0138	0.180187	0.00716833	0	0.0372055	0.134094	0.0123616	0.273783	0.691474	1.15626
D_0__Bacteria;D_1__Actinobacteria;D_2__Actinobacteria;D_3__Micrococcales;D_4__Micrococcaceae;D_5__Rothia	0.962782	0.696399	1.53176	0	0.24084	27.7566	0.407057	2.23344	0.0725302	3.2416	0.673775	5.59222	0.891124	0.218971	1.12346	20.2182	4.62033	1.392	0.450444	2.02757	0.541459	20.5074	0.661615	8.56933	1.42764	2.22638	24.1408	0.336917	1.59309	0.0663852	0.360408	0.397264	1.45972	0.20657	5.64107	0.35754	0.0310967	0.151915	0.697514	10.2379	0.733487	0.0663071	0.0302356	2.48601	0.26524	0.0271954	1.3197	2.81783	10.4739
D_0__Bacteria;D_1__Proteobacteria;D_2__Gammaproteobacteria;D_3__Enterobacteriales;D_4__Enterobacteriaceae;D_5__Escherichia-Shigella	0.039805	0	0	0	0.00257583	0.0168539	0.00103841	0	0	0.0209271	0	0.0041905	0	0	0.00597586	0.00250567	0	0	0.021518	0	0.00333206	0.00276232	0	0	0.00526806	0	0.00655555	0	0.00151435	0	0	0.00279763	0	0	0	0	0	0	0	0	0.0236609	0	0	0	0	0	0.00307621	0.00409965	0.00177614
D_0__Bacteria;D_1__Actinobacteria;D_2__Actinobacteria;D_3__Propionibacteriales;D_4__Propionibacteriaceae;D_5__Propionibacterium	5.13235	3.16627	0.0806187	4.52663	0.312963	5.5412	0.610586	0.0855656	0.152695	2.67657	1.40309	6.20194	0.639668	0.897541	1.63738	1.26662	0.233088	0.109429	1.81899	6.378	0.306549	0.301092	0.218366	0.91948	4.17757	2.05398	4.4168	0.370193	1.07367	0.0408525	0.52354	1.52891	0.722571	0.0966216	1.73606	0.277035	0.802861	2.08381	0.507283	2.71666	1.70176	0.0591387	0.0410341	0.854036	0.0677836	0.52413	1.71499	13.7598	1.85961
D_0__Bacteria;D_1__Actinobacteria;D_2__Actinobacteria;Other;Other;Other	0.00746343	0.00180414	0.105812	0	0.0193187	0.0430712	0.0913802	0.0349247	0.0190869	0.0272052	0.00362244	0.0272383	0.00735251	0.0336879	0.0298793	0.119019	0.0431645	0.0418403	0.00143453	0.0038184	0.0183263	0.0538652	0.00488878	0.0277369	0.0210722	0.0114931	0.0196667	0.0187176	0.0030287	0.045959	0.00569066	0.00139882	0.00486035	0.00777415	0.0590292	0.00236782	0.00424046	0.00859895	0.0671404	0.0562067	0.0200207	0.0107525	0.0129581	0.00338232	0.0117885	0.0222508	0.0107667	0.00683275	0.026642
D_0__Bacteria;D_1__Firmicutes;D_2__Clostridia;D_3__Clostridiales;D_4__Family XIII;D_5__Mogibacterium	0.111951	0.0902071	0.0277127	0.028042	0.0682594	0.0168539	0.0238834	0.239234	0.154604	0	0.266853	0.0628575	0.101465	0.0096251	0.0617505	0.231774	0.164025	0.00804622	0.33855	0.110734	0.0533129	0.00138116	0.0863685	0.147006	0	0.02627	0.0131111	0.00831895	0.186265	0.16341	0.717023	0.138483	0.0534638	0.264321	0	0.120759	0.267149	0.00573263	0.0391652	0.0395528	0.0910034	0.21505	0.105825	0.0338232	0.0780985	0.0618078	0.246097	0.0847261	0.0959113
D_0__Bacteria;D_1__Proteobacteria;D_2__Gammaproteobacteria;D_3__Pasteurellales;D_4__Pasteurellaceae;D_5__Aggregatibacter	0	0	0	0	0.00901539	0	0.0124609	0.00174624	0	0	0.00120748	0	0	0.0192502	0.00597586	0.00250567	0.0138126	0.0402311	0	0	0	0	0.0374806	0	0.0140482	0.013135	0	0	0	0	0	0.0125893	0.00324023	0.0199907	0.00151357	0.113655	0.00989441	0.00286632	0.160391	0	0.00364014	0	0.00863875	0.00169116	0.0604158	0	0.0738291	0.138022	0.00177614
D_0__Bacteria;D_1__Firmicutes;D_2__Clostridia;D_3__Clostridiales;Other;Other	0.012439	0.00180414	0.0125967	0.0118639	0.126215	0	0.0186914	0.0419097	0.0286303	0	0.106258	0.00209525	0	0.00481255	0	0.0112755	0.0379847	0.00321849	0.00860721	0	0	0	0.0668133	0	0.00175602	0.0246281	0	0	0.0136291	0.0442568	0.460943	0.0615479	0.0162012	0.00444237	0.0363257	0.144437	0	0	0.00186501	0	0.00182007	0.0143367	0.0172775	0.00676464	0.0589423	0.0123616	0.00153811	0.0081993	0.0319704
D_0__Bacteria;D_1__Firmicutes;D_2__Clostridia;D_3__Clostridiales;D_4__Clostridiales vadinBB60 group;D_5__uncultured bacterium	0	0	0	0	0.151974	0	0.00415364	0	0.0324477	0	0	0	0.00588201	0.026469	0	0	0.0310784	0	0	0	0	0	0.0162959	0	0	0	0	0	0	0	0.00948443	0	0	0	0	0.00473563	0	0	0.0111901	0	0	0.0268812	0	0	0.0324183	0	0	0.0177651	0
D_0__Bacteria;D_1__Firmicutes;D_2__Clostridia;D_3__Clostridiales;D_4__Eubacteriaceae;D_5__Pseudoramibacter	0.0199025	0.050516	0.0125967	0	0.0605319	0.011236	0.0269987	0.0157161	0.0133608	0.00627812	0.0398469	0.0607623	0.00882301	0	0	0.124031	0.0207189	0.00321849	0.114763	0.0203648	0.0982957	0	0.154811	0	0	0.0640331	0.0376944	0	0.254411	0.0221284	1.55924	0.163662	0.098827	0.127718	0.00151357	0.175218	0.0438181	0.0229305	0.0186501	0.0124904	0.238429	0.0340496	0.151178	0.108234	0.063363	0.158228	1.30893	0.0109324	0.00710454
D_0__Bacteria;D_1__Firmicutes;D_2__Clostridia;D_3__Clostridiales;D_4__Peptostreptococcaceae;D_5__Filifactor	0.00248781	0	0	0	0.448194	0	0	0.00349247	0.440907	0.00209271	0.00120748	0	0	0.0397035	0	0.00250567	0.00172658	0	0.0043036	0	0	0	1.27923	0	0	0.00164187	0	0	0	0.00170219	4.41595	0.00419645	0	0.00111059	0.00302714	0.655885	0	0	0.0428952	0	0	0.605724	0.306676	0.00169116	0.163565	0.00741693	0	0.0478292	0
D_0__Bacteria;D_1__Firmicutes;D_2__Clostridia;D_3__Clostridiales;D_4__Family XIII;D_5__Family XIII UCG-001	0.0472684	0.0396911	0.0100773	0	0.0528044	0	0	0.0244473	0.0133608	0	0.0205272	0	0	0	0	0.0200454	0.103595	0	0	0.0025456	0	0	0.0391102	0	0	0	0	0	0.0136291	0.0902158	0.0246595	0.0111905	0.00648046	0.0155483	0	0.0189425	0.0226158	0	0	0	0	0.0107525	0.0367147	0.00169116	0.0545216	0	0	0.0232313	0
D_0__Bacteria;D_1__Firmicutes;D_2__Negativicutes;D_3__Selenomonadales;D_4__Veillonellaceae;D_5__Selenomonas	0.121903	0.0829905	0.128486	0.107854	0.887372	0	0.623046	0.450529	0.543976	2.5824	0.470918	0.129906	0	0.247846	1.27485	0.0037585	0.416106	1.24877	0	0	3.09381	0.0469594	0.581765	0.495104	0	0.31524	0	0.401389	0.260468	0.270648	0.40214	0.0895243	0.150671	1.22832	0	0.660621	1.61138	0	0.192096	0	0.183827	0.437268	0.509686	0.752566	0.928341	3.6961	2.97624	0.124356	0
D_0__Bacteria;D_1__Firmicutes;D_2__Clostridia;D_3__Clostridiales;D_4__Lachnospiraceae;D_5__uncultured	0	0.00541243	0.00251934	0	0.0811385	0	0.0114225	0.029686	0.206138	0	0	0.0041905	0	0	0	0	0	0.33955	0	0	0	0	0.0162959	0.00277369	0	0	0	0.00207974	0.3483	0.00680874	0.00758754	0.0251787	1.54721	0.332067	0	0.0970805	0.00282697	0	0.134281	0	0	0.0448021	0.123102	0	0.142935	0	0.0215335	0.0081993	0
D_0__Bacteria;D_1__Firmicutes;D_2__Clostridia;D_3__Clostridiales;D_4__Family XIII;D_5__[Eubacterium] brachy group	0	0	0.166276	0.335426	0.0901539	0	0	0.246219	0.608872	0	0.639965	0.0104763	0.011764	0.0156408	0	0.0513662	0.745882	0.0321849	0	0	0	0.00138116	0.0749613	0	0	0.51719	0	0.112306	0	0.325117	0.0360408	0.435032	0.264079	0.105506	0.603914	0	0	0	0.0727354	0	0.0109204	0.426516	0.0777487	0.0338232	0.0854663	0	0.0507575	0.0368968	0.0603886
D_0__Bacteria;D_1__Firmicutes;D_2__Clostridia;D_3__Clostridiales;D_4__Lachnospiraceae;D_5__Catonella	0.614489	0	0	0	0.137807	0	0.00207682	0.116998	0.360742	0	0.422619	0.00209525	0	0.0950479	0	0	0.0846024	0	0	0	0.00166603	0	0.0260735	0	0	0	0	0.07903	0.0272583	0.0119153	0.0189689	0.0811314	0.00324023	0.320961	0	0.161012	0.0621934	0	0.0447603	0	0.0364014	0.0573466	0.00647906	0	0.229875	0	0.0753672	0.0300641	0
D_0__Bacteria;D_1__Tenericutes;D_2__Mollicutes;D_3__Mycoplasmatales;D_4__Mycoplasmataceae;D_5__Mycoplasma	0.0373171	1.26651	0.03779	0	0.074699	0	0.00103841	1.34286	0.650863	0	0.876632	0	0.348509	0.0336879	0.083662	0	1.34846	0.0868991	0.0745958	0.376749	0.188261	0	0.0244439	0.00554739	0	1.94726	0.922694	0.00207974	0.0030287	0.313202	0.151751	0.00419645	0.217095	0.218787	5.05381	0.123126	0.204956	0	0.0317052	0	0.174727	0.0770596	0.142539	0.00169116	0.0147356	0.0741693	0	0.34847	0.00532841
D_0__Bacteria;D_1__Firmicutes;D_2__Clostridia;D_3__Clostridiales;D_4__Family XIII;D_5__[Eubacterium] nodatum group	0.0547318	0.216497	0.00251934	0	0.365767	0.00374532	0.0550358	0.0593721	0.139334	0.0146489	0.270476	0.0125715	0.214693	0.0240628	0.521892	0.0501134	0.176111	0	0.00717267	0.402204	0.0449828	0	0.392732	0.0291238	0	0.121499	0.00491666	0.174698	0.91921	0.0425546	1.11347	0.225209	0.0972069	0.507541	0	0.153908	0.732187	0.0429947	0.0410302	0.0562067	0.242069	0.243723	0.438417	0.0490436	0.272608	0.509296	0.510651	0.0888257	0.0639409
D_0__Bacteria;D_1__Bacteroidetes;D_2__Bacteroidia;D_3__Bacteroidales;D_4__Bacteroidales Incertae Sedis;D_5__Phocaeicola	0.00497562	0.364437	0	0	2.02975	0	0.122532	3.72298	0.383646	0	2.65163	0.0041905	0.00882301	0.135955	0.199195	0.00501134	0.438551	0.0482773	0.021518	0.0941871	0.744715	0.00138116	3.67962	0	0	0.661675	0	0.00207974	0.607254	0.00340437	7.81327	0.083929	0.233297	1.6248	0.157411	0.442782	1.58169	0	0.0801955	0	1.04472	0.263436	0.362827	0.635876	0	0.071697	0.261478	0.0382634	0.00532841
D_0__Bacteria;D_1__Firmicutes;D_2__Negativicutes;D_3__Selenomonadales;D_4__Veillonellaceae;D_5__Selenomonas 4	0.383123	1.97914	0.108331	0	2.25385	0.0374532	2.50569	1.28872	1.47542	0.0334833	0.277721	0.00209525	0.655844	0.477646	2.27083	0.69407	0.821852	0.0949454	0.0172144	0	0.471486	0.00138116	1.65404	0.0208027	0	0.875119	0.00983333	0.139342	2.17915	0.556615	1.67685	0.311936	0.97693	0.673019	0.0408664	0.942391	3.33724	0.0573263	0.503553	0.487125	0.27119	1.38349	2.65858	1.52204	0.604158	3.3574	0.201492	0.0382634	0.287734
D_0__Bacteria;D_1__Firmicutes;D_2__Clostridia;D_3__Clostridiales;D_4__Ruminococcaceae;D_5__Ruminococcaceae UCG-014	0.23883	0	0	0.556526	0.467512	0	0	0.0122237	0.00381738	0	0.386394	0	0	0.0108282	0	0.00250567	0.0569771	0.25426	0	0	0	0	0.164589	0.00416054	0	0.129708	0	0.345236	0.0030287	0	0.066391	0.0083929	0.0226816	0.0410919	0	0.95423	0.122973	0	0.0951155	0	0.203848	0.197129	0.14038	0	0.243137	0	0	0.0054662	0.00177614
D_0__Bacteria;D_1__Actinobacteria;D_2__Coriobacteriia;D_3__Coriobacteriales;D_4__Coriobacteriaceae;D_5__Olsenella	0.0348293	0.00541243	0.0100773	0	1.76058	0.00374532	0.00207682	0.288129	0.278668	0.00837083	0.00845237	0.0041905	0.385271	0.0144377	0.324688	0.0325737	0.0621568	0.0273571	0.0129108	0.432752	0.0799693	0	0.415546	0	0	0.0065675	0	0.0540732	0.0469448	0.151495	1.98794	0.0447621	0.429331	0.258768	0	0.0876092	0.371747	0.375487	0.104441	0.00832691	0.100104	0.240139	1.11224	0.754257	0.0810456	0.521657	0.129201	0.0888257	0.00710454
D_0__Bacteria;D_1__Saccharibacteria;D_2__uncultured bacterium;D_3__;D_4__;D_5__	0.373171	0.687378	2.78639	0	2.50885	0	0	1.2311	3.1627	0	0.557856	0.0272383	1.69402	2.67939	0.0119517	0.271865	1.86471	2.58284	0.00286907	0	0	6.44863	1.28738	0.00970793	0.121165	3.40361	0.00163889	5.65688	0.997956	5.77381	5.06279	0.502175	0.0745253	1.9502	0.16952	1.69772	0.0339237	0.0372621	2.23988	0.00208173	1.51248	2.54476	2.04522	0.492128	1.64302	0.343651	0.192263	0.526122	0
D_0__Bacteria;D_1__Spirochaetae;D_2__Spirochaetes;D_3__Spirochaetales;D_4__Spirochaetaceae;D_5__Treponema 2	2.33108	2.86137	1.60986	0.682715	10.7	0.00187266	2.30839	1.57161	2.6798	1.13006	5.98186	0.113144	0.622022	1.69522	0.492012	0.374598	7.84557	0.141613	0.101852	1.11752	1.02128	0.00276232	8.21967	0.0374449	0	2.22474	0.219611	2.2066	4.78686	6.33213	3.49217	2.80323	0.720951	3.35732	0.455584	8.15476	0.72936	0.733777	3.6088	1.34896	0.687986	5.56979	6.72527	0.231689	6.42324	1.19413	0.999769	1.65489	0.039075
D_0__Bacteria;D_1__Bacteroidetes;D_2__Bacteroidia;D_3__Bacteroidales;D_4__Porphyromonadaceae;D_5__Tannerella	0.0721465	11.4653	2.39085	0.345133	1.44375	0.00561798	2.45273	3.96396	1.52695	0.00418541	1.78587	0.0125715	1.1764	1.45219	0	0.24305	1.56773	0.416794	0.0731613	1.63555	0.00666411	0.00138116	2.66113	0.00277369	0.0298523	3.25255	0.0819444	0.488738	8.9604	2.15156	7.14936	3.05222	2.43827	0.199907	4.13961	4.83035	2.52166	1.61087	2.47673	0.863917	3.35621	4.21677	3.41878	0.128528	2.83218	0.882615	4.47435	0.422264	0.0852545
D_0__Bacteria;D_1__Firmicutes;D_2__Clostridia;D_3__Clostridiales;D_4__Family XIII;D_5__[Eubacterium] saphenum group	0.0746343	0	0	0	0.665851	0	0	0.0471484	0.0515346	0	0.00120748	0	0.0308805	0	0	0	0	0	0.0387324	0	0.00499808	0	0	0	0.00175602	0.0180606	0	0	0	0.224689	0	0	0	0	0	0.788483	0.00282697	0	0.00559503	0	0.0054602	0.159495	0.133901	0	0	0	0	0.0027331	0.00532841
D_0__Bacteria;D_1__Actinobacteria;D_2__Actinobacteria;D_3__Corynebacteriales;D_4__Corynebacteriaceae;D_5__Corynebacterium	4.79401	0	16.9904	0	4.23595	0	2.1817	10.8878	6.60406	0.00209271	0	0.00209525	0.00588201	8.3197	1.90829	0.00876984	5.85483	9.1743	0	0.0152736	0	0.00138116	0.751243	0	0.107117	3.65974	0.367111	7.69503	0.296812	16.6508	0.381274	1.22956	0.920226	3.43284	2.62907	2.5312	0.92018	14.5666	7.98971	2.13794	0.940975	3.43721	1.50098	0.372055	2.61114	5.81735	6.5508	1.59203	0.0106568
D_0__Bacteria;D_1__Firmicutes;D_2__Clostridia;D_3__Clostridiales;D_4__Defluviitaleaceae;D_5__Defluviitaleaceae UCG-011	0	0	0	0	0.222809	0	0	0	0	0	0	0	0	0	0	0	0	0	0	0	0	0	0	0	0	0.0541819	0	0	0	0	0	0	0	0	0	0.198897	0	0	0	0	0	0	0.0734294	0	0.0795721	0	0	0.00136655	0
D_0__Bacteria;D_1__Firmicutes;D_2__Clostridia;D_3__Clostridiales;D_4__Lachnospiraceae;D_5__Johnsonella	0.0174147	0	0.00755801	0	0.557666	0	0	0.00349247	0	0	0	0	0	0.664132	0.00199195	0	0	0.0386218	0	0.0038184	0.00666411	0	0.317771	0.00138685	0	0.0361212	0.00327778	0	0.0378587	0.00340437	1.47388	0.146876	0.105307	0.0621932	0	0.0402529	0.00141349	0	0.268562	0	0	0.198921	0.580956	0.00338232	0.355127	0.00247231	0.0507575	0.0491958	0.0372989
D_0__Bacteria;D_1__Fusobacteria;D_2__Fusobacteriia;D_3__Fusobacteriales;Other;Other	2.21415	0.0288663	0.375381	0.039906	1.12821	0.0093633	0.981298	1.48256	0.860818	0.00627812	0.591666	0.025143	0.0794071	0.0360941	0.00597586	0.265601	3.29431	0.0160924	0.0745958	0.0101824	0.299885	0.00552463	3.24778	0.0152553	0.00175602	0.3333	0.249111	0.272446	0.0408874	0.507251	0.440077	6.82483	0.0907265	0.538638	1.38946	2.35124	0.0296832	0.0315295	0.706839	0.0353894	0.27483	3.79025	1.55929	0.0693376	0.831086	0.959256	3.55918	0.824029	0.0284182
D_0__Bacteria;D_1__Synergistetes;D_2__Synergistia;D_3__Synergistales;D_4__Synergistaceae;D_5__Fretibacterium	0.0746343	0.496139	0.0655027	0.00323562	2.60802	0	0.857727	7.20323	0.870362	0.00627812	0.577176	0.176001	0.142639	0.224987	0.00995976	0.0313209	4.63586	0.00643697	0.23096	0.0750951	1.26618	0.00828695	0.749613	0.0513133	0.00175602	0.0197025	0.0245833	0.0603124	1.86416	1.00429	9.68929	2.37519	0.602683	0.91846	0	7.09635	0.94845	0.0630589	0.928775	0.106168	0	1.55911	2.57219	0.032132	3.065	1.59958	3.46382	0.374435	0.0799261
D_0__Bacteria;D_1__Bacteroidetes;D_2__Bacteroidia;D_3__Bacteroidales;D_4__Rikenellaceae;D_5__Rikenellaceae RC9 gut group	0	0	0	0	0.792066	0	0.0093457	0.4872	0.0286303	0	0.00603741	0	0	0.0469224	0.00199195	0	0.517974	0	0	0	0.0233244	0	0.0211847	0	0	0.0640331	0	0	0.0848035	0	0.339542	0.0699408	0.129609	0	0	0.293609	0.00282697	0	0.0373002	0	0.0054602	0.362001	0.287238	0	0.359548	0.00247231	0	0.0437296	0
D_0__Bacteria;D_1__Bacteroidetes;D_2__Bacteroidia;D_3__Bacteroidales;D_4__Porphyromonadaceae;D_5__Porphyromonas	0.0995124	0.822689	0.0478674	0.00323562	5.3706	0	13.491	2.88304	0.818827	0.0732447	0.289796	1.4562	0.0014705	6.60523	0.085654	0.0162868	4.83097	1.48855	0.196531	0.044548	0	0.0290043	11.7461	0.00138685	0	0.914524	0.0901388	4.9061	17.471	0.302989	1.56872	16.2738	1.47268	0.48755	1.21842	15.1209	3.45456	0.647787	6.89867	0.630764	10.3616	3.53399	2.81839	0.840507	10.7363	0.90981	3.34077	3.05014	0.0284182
D_0__Bacteria;D_1__Bacteroidetes;D_2__Bacteroidia;D_3__Bacteroidales;D_4__Porphyromonadaceae;D_5__uncultured	0.0149269	1.24847	2.22709	0.00323562	1.73224	0	0.00103841	0.158908	0.0114521	0.00209271	0.427448	0	0.823481	1.53881	0	0.240544	0.286612	0.0627605	0.339985	0	0.33987	0	0.529618	0.00277369	0.00175602	3.80915	0	9.73317	1.25994	2.79158	0.764445	2.14439	1.90526	3.3551	0.00908141	1.64326	0.361853	0	1.83331	0.56623	0.203848	0.186377	1.48371	0	0.559952	0.131032	1.29816	0.0655944	0.00177614
D_0__Bacteria;D_1__Proteobacteria;D_2__Deltaproteobacteria;D_3__Desulfobacterales;D_4__Desulfobulbaceae;D_5__Desulfobulbus	0	0.00180414	0.0806187	0	0.00257583	0.00187266	0.50986	0.922013	0.00763475	0	0.00603741	0	0.0132345	0	0.00199195	0.0200454	0.222729	0	0.00717267	0	0.00166603	0	0.394362	0	0	0	0.00655555	0	2.36087	0.120855	1.30885	0.583307	0.0745253	0.249883	0.00151357	0.949494	0.00141349	0	0.0876555	0	0	0.279565	0.0604712	0	0.156197	0.138449	0.742905	0.0437296	0.00355227
D_0__Bacteria;D_1__Saccharibacteria;Other;Other;Other;Other	0	0.00360828	0.00755801	0	1.90611	0	0.00311523	0.0122237	0.00572607	0	0	0.0125715	0	0.0204533	0.00398391	0.00125283	0.0189924	0.00321849	0.00143453	0	0	0.00828695	0.348733	0	0	0.00164187	0	0.507456	0.0378587	0.170219	9.65515	0.00979172	0.00486035	1.2161	0	1.26678	0.00424046	4.77241	1.02576	0.00416346	0	0.758051	3.5678	2.07336	0.682257	3.7233	0.0323002	0.0710606	0.00710454
[truncated: 38 more columns]

## Sheet: follow2_vs_baseline
Differentially regulated Taxa AB
SampleID	4003210003	4003210005	4003210006	4003210014	4003210019	4003210020	4003210026	4003210028	4003210036	4003210039	4003210041	4003210047	4003210050	4003210052	4003210054	4003210055	4003210060	4003210061	4003210067	4003210068	4003210072	4003210078	4003210083	4003210084	4003210089	4003210092	4003210095	4003210099	4003210101	4003210102	4003210106	4003210107	4003210115	4003210116	4003210118	4003210126	4003210127	4003210130	4003210136	4003210140	4003210141	4003210142	4003210143	4003210148	4003210154	4003210159	4003210160	4003210164	4003210173
PatID	42	89	150	19	169	228	6	98	305	68	139	221	20	84	177	219	331	369	227	263	353	205	287	339	143	247	296	19	89	150	287	331	205	227	296	143	177	221	98	228	247	305	353	84	339	68	56	263	139
Group	g	g	g	g	g	g	g	g	g	g	g	g	g	g	g	g	g	g	g	g	g	g	g	g	g	g	g	g	g	g	g	g	g	g	g	g	g	g	g	g	g	g	g	g	g	g	g	g	g
PlatePos	A2	A4	A5	B1	B6	B7	C1	C3	C11	D2	D4	D10	E1	E3	E5	E6	E11	E12	F6	F7	F11	G5	G10	G11	H4	H7	H10	A2	A4	A5	A9	A10	B6	B7	B9	C5	C6	C9	D3	D7	D8	D9	D10	E3	E9	F2	F3	F7	G4
Time_point	follow up	follow up	follow up	follow up	follow up	follow up	follow up	follow up	follow up	follow up	follow up	follow up	follow up	follow up	follow up	follow up	follow up	follow up	follow up	follow up	follow up	follow up	follow up	follow up	follow up	follow up	follow up	follow up II	follow up II	follow up II	follow up II	follow up II	follow up II	follow up II	follow up II	follow up II	follow up II	follow up II	follow up II	follow up II	follow up II	follow up II	follow up II	follow up II	follow up II	follow up II	follow up II	follow up II	follow up II
Ctrl	0	0	0	0	0	0	0	0	0	0	0	0	0	0	0	0	0	0	0	0	0	0	0	0	0	0	0	0	0	0	0	0	0	0	0	0	0	0	0	0	0	0	0	0	0	0	0	0	0
Taxa	4003210003	4003210005	4003210006	4003210014	4003210019	4003210020	4003210026	4003210028	4003210036	4003210039	4003210041	4003210047	4003210050	4003210052	4003210054	4003210055	4003210060	4003210061	4003210067	4003210068	4003210072	4003210078	4003210083	4003210084	4003210089	4003210092	4003210095	4003210099	4003210101	4003210102	4003210106	4003210107	4003210115	4003210116	4003210118	4003210126	4003210127	4003210130	4003210136	4003210140	4003210141	4003210142	4003210143	4003210148	4003210154	4003210159	4003210160	4003210164	4003210173
D_0__Bacteria;D_1__Spirochaetae;D_2__Spirochaetes;D_3__Spirochaetales;D_4__Spirochaetaceae;D_5__Treponema 2	2.33108	2.86137	1.60986	0.682715	10.7	0.00187266	2.30839	1.57161	2.6798	1.13006	5.98186	0.113144	0.622022	1.69522	0.492012	0.374598	7.84557	0.141613	0.101852	1.11752	1.02128	0.00276232	8.21967	0.0374449	0	2.22474	0.219611	2.2066	4.78686	6.33213	3.49217	2.80323	0.720951	3.35732	0.455584	8.15476	0.72936	0.733777	3.6088	1.34896	0.687986	5.56979	6.72527	0.231689	6.42324	1.19413	0.999769	1.65489	0.039075
D_0__Bacteria;D_1__Synergistetes;D_2__Synergistia;D_3__Synergistales;D_4__Synergistaceae;D_5__Fretibacterium	0.0746343	0.496139	0.0655027	0.00323562	2.60802	0	0.857727	7.20323	0.870362	0.00627812	0.577176	0.176001	0.142639	0.224987	0.00995976	0.0313209	4.63586	0.00643697	0.23096	0.0750951	1.26618	0.00828695	0.749613	0.0513133	0.00175602	0.0197025	0.0245833	0.0603124	1.86416	1.00429	9.68929	2.37519	0.602683	0.91846	0	7.09635	0.94845	0.0630589	0.928775	0.106168	0	1.55911	2.57219	0.032132	3.065	1.59958	3.46382	0.374435	0.0799261
D_0__Bacteria;D_1__Proteobacteria;D_2__Betaproteobacteria;D_3__Burkholderiales;D_4__Burkholderiaceae;D_5__Lautropia	0	0	0	6.94148	0.0167429	0.0205993	5.00514	2.04135	0.341655	0.575494	0.441938	4.79603	0	0.251456	0.0398391	0.00125283	0	0.461853	0.718702	11.3457	0	0	0	0.0166422	12.027	1.94398	0	0.985795	0.542137	0	0	1.16941	4.95917	1.4682	0	0.717448	2.84535	4.867	0.0596803	0.12074	0.0600622	0.426516	0	0.789772	1.35125	0.00988924	4.98193	6.71249	0.967994
D_0__Bacteria;D_1__Proteobacteria;D_2__Betaproteobacteria;D_3__Neisseriales;D_4__Neisseriaceae;D_5__Kingella	3.46552	0.243559	0.141083	0.00323562	0.045077	0.00374532	0.271025	0.150176	0.00572607	1.14471	0.219762	9.66958	0.0014705	0.078204	0.0278873	0.00125283	0.265893	0.307366	0.0129108	1.13406	0	7.15164	0	0.503426	0	0.546744	1.30292	0.977476	0.162035	0.00170219	0.00189689	0.00279763	0.944527	0.0710779	0.0862734	0.0331494	0.145589	0.836964	0.158526	1.0138	0.180187	0.00716833	0	0.0372055	0.134094	0.0123616	0.273783	0.691474	1.15626
D_0__Bacteria;D_1__Tenericutes;D_2__Mollicutes;D_3__Mycoplasmatales;D_4__Mycoplasmataceae;D_5__Mycoplasma	0.0373171	1.26651	0.03779	0	0.074699	0	0.00103841	1.34286	0.650863	0	0.876632	0	0.348509	0.0336879	0.083662	0	1.34846	0.0868991	0.0745958	0.376749	0.188261	0	0.0244439	0.00554739	0	1.94726	0.922694	0.00207974	0.0030287	0.313202	0.151751	0.00419645	0.217095	0.218787	5.05381	0.123126	0.204956	0	0.0317052	0	0.174727	0.0770596	0.142539	0.00169116	0.0147356	0.0741693	0	0.34847	0.00532841
D_0__Bacteria;D_1__Bacteroidetes;D_2__Bacteroidia;D_3__Bacteroidales;D_4__Rikenellaceae;D_5__Rikenellaceae RC9 gut group	0	0	0	0	0.792066	0	0.0093457	0.4872	0.0286303	0	0.00603741	0	0	0.0469224	0.00199195	0	0.517974	0	0	0	0.0233244	0	0.0211847	0	0	0.0640331	0	0	0.0848035	0	0.339542	0.0699408	0.129609	0	0	0.293609	0.00282697	0	0.0373002	0	0.0054602	0.362001	0.287238	0	0.359548	0.00247231	0	0.0437296	0
D_0__Bacteria;D_1__Firmicutes;D_2__Clostridia;D_3__Clostridiales;D_4__Family XIII;D_5__[Eubacterium] saphenum group	0.0746343	0	0	0	0.665851	0	0	0.0471484	0.0515346	0	0.00120748	0	0.0308805	0	0	0	0	0	0.0387324	0	0.00499808	0	0	0	0.00175602	0.0180606	0	0	0	0.224689	0	0	0	0	0	0.788483	0.00282697	0	0.00559503	0	0.0054602	0.159495	0.133901	0	0	0	0	0.0027331	0.00532841
D_0__Bacteria;D_1__Firmicutes;D_2__Clostridia;D_3__Clostridiales;D_4__Clostridiales vadinBB60 group;D_5__uncultured bacterium	0	0	0	0	0.151974	0	0.00415364	0	0.0324477	0	0	0	0.00588201	0.026469	0	0	0.0310784	0	0	0	0	0	0.0162959	0	0	0	0	0	0	0	0.00948443	0	0	0	0	0.00473563	0	0	0.0111901	0	0	0.0268812	0	0	0.0324183	0	0	0.0177651	0
D_0__Bacteria;D_1__Firmicutes;D_2__Clostridia;D_3__Clostridiales;D_4__Defluviitaleaceae;D_5__Defluviitaleaceae UCG-011	0	0	0	0	0.222809	0	0	0	0	0	0	0	0	0	0	0	0	0	0	0	0	0	0	0	0	0.0541819	0	0	0	0	0	0	0	0	0	0.198897	0	0	0	0	0	0	0.0734294	0	0.0795721	0	0	0.00136655	0
D_0__Bacteria;D_1__Proteobacteria;D_2__Betaproteobacteria;Other;Other;Other	0	0.00180414	0	0.136974	0	0	0.110072	0.0419097	0.00381738	0.0104635	0.0120748	0.0984768	0	0.0096251	0	0	0	0.00965546	0.0157799	0.253287	0	0.00138116	0	0	0.280963	0.0673168	0	0.0291163	0.0227152	0	0	0.0405657	0.14581	0.0521979	0	0.0236782	0.0720879	0.100321	0.00559503	0.00624519	0.00364014	0.00896041	0	0.0219851	0.0530481	0	0.0799815	0.122989	0.0195375
D_0__Bacteria;D_1__Firmicutes;D_2__Clostridia;D_3__Clostridiales;D_4__Family XIII;D_5__Family XIII UCG-001	0.0472684	0.0396911	0.0100773	0	0.0528044	0	0	0.0244473	0.0133608	0	0.0205272	0	0	0	0	0.0200454	0.103595	0	0	0.0025456	0	0	0.0391102	0	0	0	0	0	0.0136291	0.0902158	0.0246595	0.0111905	0.00648046	0.0155483	0	0.0189425	0.0226158	0	0	0	0	0.0107525	0.0367147	0.00169116	0.0545216	0	0	0.0232313	0
[truncated: 38 more columns]

## Sheet: follow2_vs_follow
Differentially regulated Taxa AB
SampleID	4003210003	4003210005	4003210006	4003210014	4003210019	4003210020	4003210026	4003210028	4003210036	4003210039	4003210041	4003210047	4003210050	4003210052	4003210054	4003210055	4003210060	4003210061	4003210067	4003210068	4003210072	4003210078	4003210083	4003210084	4003210089	4003210092	4003210095	4003210099	4003210101	4003210102	4003210106	4003210107	4003210115	4003210116	4003210118	4003210126	4003210127	4003210130	4003210136	4003210140	4003210141	4003210142	4003210143	4003210148	4003210154	4003210159	4003210160	4003210164	4003210173
PatID	42	89	150	19	169	228	6	98	305	68	139	221	20	84	177	219	331	369	227	263	353	205	287	339	143	247	296	19	89	150	287	331	205	227	296	143	177	221	98	228	247	305	353	84	339	68	56	263	139
Group	g	g	g	g	g	g	g	g	g	g	g	g	g	g	g	g	g	g	g	g	g	g	g	g	g	g	g	g	g	g	g	g	g	g	g	g	g	g	g	g	g	g	g	g	g	g	g	g	g
PlatePos	A2	A4	A5	B1	B6	B7	C1	C3	C11	D2	D4	D10	E1	E3	E5	E6	E11	E12	F6	F7	F11	G5	G10	G11	H4	H7	H10	A2	A4	A5	A9	A10	B6	B7	B9	C5	C6	C9	D3	D7	D8	D9	D10	E3	E9	F2	F3	F7	G4
Time_point	follow up	follow up	follow up	follow up	follow up	follow up	follow up	follow up	follow up	follow up	follow up	follow up	follow up	follow up	follow up	follow up	follow up	follow up	follow up	follow up	follow up	follow up	follow up	follow up	follow up	follow up	follow up	follow up II	follow up II	follow up II	follow up II	follow up II	follow up II	follow up II	follow up II	follow up II	follow up II	follow up II	follow up II	follow up II	follow up II	follow up II	follow up II	follow up II	follow up II	follow up II	follow up II	follow up II	follow up II
Ctrl	0	0	0	0	0	0	0	0	0	0	0	0	0	0	0	0	0	0	0	0	0	0	0	0	0	0	0	0	0	0	0	0	0	0	0	0	0	0	0	0	0	0	0	0	0	0	0	0	0
Taxa	4003210003	4003210005	4003210006	4003210014	4003210019	4003210020	4003210026	4003210028	4003210036	4003210039	4003210041	4003210047	4003210050	4003210052	4003210054	4003210055	4003210060	4003210061	4003210067	4003210068	4003210072	4003210078	4003210083	4003210084	4003210089	4003210092	4003210095	4003210099	4003210101	4003210102	4003210106	4003210107	4003210115	4003210116	4003210118	4003210126	4003210127	4003210130	4003210136	4003210140	4003210141	4003210142	4003210143	4003210148	4003210154	4003210159	4003210160	4003210164	4003210173
D_0__Bacteria;D_1__Bacteroidetes;D_2__Bacteroidia;D_3__Bacteroidales;D_4__Porphyromonadaceae;D_5__Porphyromonas	0.0995124	0.822689	0.0478674	0.00323562	5.3706	0	13.491	2.88304	0.818827	0.0732447	0.289796	1.4562	0.0014705	6.60523	0.085654	0.0162868	4.83097	1.48855	0.196531	0.044548	0	0.0290043	11.7461	0.00138685	0	0.914524	0.0901388	4.9061	17.471	0.302989	1.56872	16.2738	1.47268	0.48755	1.21842	15.1209	3.45456	0.647787	6.89867	0.630764	10.3616	3.53399	2.81839	0.840507	10.7363	0.90981	3.34077	3.05014	0.0284182
D_0__Bacteria;D_1__Actinobacteria;D_2__Actinobacteria;D_3__Corynebacteriales;D_4__Corynebacteriaceae;D_5__Corynebacterium	4.79401	0	16.9904	0	4.23595	0	2.1817	10.8878	6.60406	0.00209271	0	0.00209525	0.00588201	8.3197	1.90829	0.00876984	5.85483	9.1743	0	0.0152736	0	0.00138116	0.751243	0	0.107117	3.65974	0.367111	7.69503	0.296812	16.6508	0.381274	1.22956	0.920226	3.43284	2.62907	2.5312	0.92018	14.5666	7.98971	2.13794	0.940975	3.43721	1.50098	0.372055	2.61114	5.81735	6.5508	1.59203	0.0106568
D_0__Bacteria;D_1__Bacteroidetes;D_2__Bacteroidia;D_3__Bacteroidales;D_4__Porphyromonadaceae;D_5__Tannerella	0.0721465	11.4653	2.39085	0.345133	1.44375	0.00561798	2.45273	3.96396	1.52695	0.00418541	1.78587	0.0125715	1.1764	1.45219	0	0.24305	1.56773	0.416794	0.0731613	1.63555	0.00666411	0.00138116	2.66113	0.00277369	0.0298523	3.25255	0.0819444	0.488738	8.9604	2.15156	7.14936	3.05222	2.43827	0.199907	4.13961	4.83035	2.52166	1.61087	2.47673	0.863917	3.35621	4.21677	3.41878	0.128528	2.83218	0.882615	4.47435	0.422264	0.0852545
D_0__Bacteria;D_1__Bacteroidetes;D_2__Bacteroidia;D_3__Bacteroidales;D_4__Porphyromonadaceae;D_5__uncultured	0.0149269	1.24847	2.22709	0.00323562	1.73224	0	0.00103841	0.158908	0.0114521	0.00209271	0.427448	0	0.823481	1.53881	0	0.240544	0.286612	0.0627605	0.339985	0	0.33987	0	0.529618	0.00277369	0.00175602	3.80915	0	9.73317	1.25994	2.79158	0.764445	2.14439	1.90526	3.3551	0.00908141	1.64326	0.361853	0	1.83331	0.56623	0.203848	0.186377	1.48371	0	0.559952	0.131032	1.29816	0.0655944	0.00177614
D_0__Bacteria;D_1__Saccharibacteria;Other;Other;Other;Other	0	0.00360828	0.00755801	0	1.90611	0	0.00311523	0.0122237	0.00572607	0	0	0.0125715	0	0.0204533	0.00398391	0.00125283	0.0189924	0.00321849	0.00143453	0	0	0.00828695	0.348733	0	0	0.00164187	0	0.507456	0.0378587	0.170219	9.65515	0.00979172	0.00486035	1.2161	0	1.26678	0.00424046	4.77241	1.02576	0.00416346	0	0.758051	3.5678	2.07336	0.682257	3.7233	0.0323002	0.0710606	0.00710454
D_0__Bacteria;D_1__Actinobacteria;D_2__Actinobacteria;D_3__Actinomycetales;D_4__Actinomycetaceae;D_5__uncultured	0.00248781	0.00180414	0	0.0107854	0.108185	0.00374532	3.44649	0.00698495	0.471446	0.0648739	0.252364	1.04343	0	0.00721883	0.0458149	0.00125283	0.0483442	0	1.0759	0.0101824	0.00499808	0.00276232	0.087998	0	0	2.25101	0	0.900526	0.52245	0	2.0714	0.0419645	13.1003	1.24275	0.0408664	0.504345	0.00282697	0.0974547	1.16563	0.0936778	1.39781	0.456981	1.74719	0.485363	0.305026	1.05073	0.752134	4.53421	1.22731
D_0__Bacteria;D_1__Actinobacteria;D_2__Coriobacteriia;D_3__Coriobacteriales;D_4__Coriobacteriaceae;D_5__Olsenella	0.0348293	0.00541243	0.0100773	0	1.76058	0.00374532	0.00207682	0.288129	0.278668	0.00837083	0.00845237	0.0041905	0.385271	0.0144377	0.324688	0.0325737	0.0621568	0.0273571	0.0129108	0.432752	0.0799693	0	0.415546	0	0	0.0065675	0	0.0540732	0.0469448	0.151495	1.98794	0.0447621	0.429331	0.258768	0	0.0876092	0.371747	0.375487	0.104441	0.00832691	0.100104	0.240139	1.11224	0.754257	0.0810456	0.521657	0.129201	0.0888257	0.00710454
D_0__Bacteria;D_1__Proteobacteria;D_2__Gammaproteobacteria;D_3__Cardiobacteriales;D_4__Cardiobacteriaceae;D_5__Cardiobacterium	0	0	0.00251934	0	0.0103033	0	0.0602278	0.0995355	0.00381738	0	0.00362244	0	0	0.115501	0.0119517	0.397149	0.00345316	0.146441	0.00286907	0	0	0	0.0130367	0	1.21165	0.313598	0.896471	0.455462	0.0424018	0	0.0132782	0.110507	0.186313	0.0422025	0.168006	0.163379	0.00424046	0.0487274	0.169716	0	0.223868	0.0197129	0.0129581	0.0574995	0.399334	0.00247231	1.21972	1.33649	0.00355227
D_0__Bacteria;D_1__Actinobacteria;D_2__Actinobacteria;D_3__Bifidobacteriales;D_4__Bifidobacteriaceae;D_5__Scardovia	0.00497562	0	0	0.00323562	0	0.00187266	0	0	0.00572607	0.0962645	0	0	0.032351	0	0.211147	0.00751701	0	0	0.0043036	0	0.0116622	0.0580086	0.00977756	0.0568607	0.0210722	0	0	0	0	0	0.00189689	0	0	0	0	0	0.0141349	0	0	0	0.00910034	0.00179208	0.00215969	0.0270586	0	0.00494462	0	0	0
[truncated: 38 more columns]
