# Supplementary material for: Impact of Antibiotics on the Subgingival Microbiome in Advanced Periodontitis: Secondary Analysis of a Randomized Controlled Trial
Source: Diagnostics (Basel). 2025 Aug 11;15(16):2012. doi: 10.3390/diagnostics15162012 (PMC12385641; doi:10.3390/diagnostics15162012)
Supplement: Supplementary file 1 [file diagnostics-15-02012-s001.zip › SupplementaryTable S3.xlsx]

## Sheet: most_imp_rel_ann
SampleID	D_0__Bacteria.D_1__Firmicutes.D_2__Clostridia.D_3__Clostridiales.D_4__Lachnospiraceae.D_5__Shuttleworthia	D_0__Bacteria.D_1__Bacteroidetes.D_2__Bacteroidia.D_3__Bacteroidales.D_4__Bacteroidales.Incertae.Sedis.D_5__Phocaeicola	D_0__Bacteria.D_1__Firmicutes.D_2__Bacilli.D_3__Lactobacillales.D_4__Lactobacillaceae.D_5__Lactobacillus	D_0__Bacteria.D_1__Firmicutes.D_2__Clostridia.D_3__Clostridiales.D_4__Lachnospiraceae.D_5__Stomatobaculum	PatID	Time_point
4003210003	0.0746343	0.00497562	0	0.0199025	42	follow up
4003210005	0	0.364437	0	0.00180414	89	follow up
4003210006	0	0	0	0.861613	150	follow up
4003210014	0	0	0.00107854	0.0291206	19	follow up
4003210019	0.014167	2.02975	0	0.142958	169	follow up
4003210020	0.348315	0	0	0.2603	228	follow up
4003210026	0.0269987	0.122532	0.00623046	0.00103841	6	follow up
4003210028	0	3.72298	0.00698495	0.330039	98	follow up
4003210036	0.0114521	0.383646	0.0362651	0.0286303	305	follow up
4003210039	0.0104635	0	1.03589	0.774302	68	follow up
4003210041	0	2.65163	0.00241496	0.0374319	139	follow up
4003210047	0.00209525	0.0041905	0	0.058667	221	follow up
4003210050	0.0999941	0.00882301	1.33963	0.00588201	20	follow up
4003210052	0	0.135955	0	0.034891	84	follow up
4003210054	0.0577666	0.199195	3.91419	0.936218	177	follow up
4003210055	0.00626417	0.00501134	0.517421	0	219	follow up
4003210060	0	0.438551	0.0794226	0.0949618	331	follow up
4003210061	0.0305756	0.0482773	1.78948	0.280008	369	follow up
4003210067	0	0.021518	0	0.0157799	227	follow up
4003210068	0.0012728	0.0941871	0	0.0610944	263	follow up
4003210072	0.00833014	0.744715	10.6243	2.31411	353	follow up
4003210078	0.00690579	0.00138116	0.0303855	0.0925376	205	follow up
4003210083	0.151552	3.67962	0.102664	0.236291	287	follow up
4003210084	0.0471528	0	5.46834	0.572768	339	follow up
4003210089	0	0	0.136969	0	143	follow up
4003210092	0	0.661675	0.00492562	0.013135	247	follow up
4003210095	0	0	0.0163889	0	296	follow up
4003210099	0	0.00207974	0	0.00207974	19	follow up II
4003210101	0.00454305	0.607254	0	0	89	follow up II
4003210102	0	0.00340437	0.00340437	0.629809	150	follow up II
4003210106	0.163132	7.81327	0	0.0341439	287	follow up II
4003210107	0.00139882	0.083929	0	0.015387	331	follow up II
4003210115	0.00486035	0.233297	0	0.00810058	205	follow up II
4003210116	0.00666356	1.6248	0	0.0866262	227	follow up II
4003210118	0	0.157411	0	0	296	follow up II
4003210126	0	0.442782	0.00473563	0	143	follow up II
4003210127	0.0155484	1.58169	0.0113079	0.0268563	177	follow up II
4003210130	0	0	0.00573263	0.00859895	221	follow up II
4003210136	0.00186501	0.0801955	0	0.0727354	98	follow up II
4003210140	0.0208173	0	0	0.0187356	228	follow up II
4003210141	0.145605	1.04472	0.0182007	0.53692	247	follow up II
4003210142	0.0179208	0.263436	0.109317	0.0394258	305	follow up II
4003210143	0	0.362827	0.0626309	0.410341	353	follow up II
4003210148	0.0186028	0.635876	43.4155	0.0642641	84	follow up II
4003210154	0.0486274	0	0	0.0221034	339	follow up II
4003210159	0.0346123	0.071697	0.163172	0.0420293	68	follow up II
4003210160	0.00307621	0.261478	0	0.0630624	56	follow up II
4003210164	0	0.0382634	0.0027331	0.0751602	263	follow up II
4003210173	0.00532841	0.00532841	0	0.0319704	139	follow up II
4003210175	0	0.0222941	0.162428	0.00318487	219	follow up II
4003210178	0.0181649	0.797239	0.00605498	0.0565131	369	follow up II
4003210179	0.030631	0.199101	0.806616	0.0969982	410	follow up II
4003210182	0	0.00146826	0	0.00440477	6	follow up II
4003210866	0	0	0	0.157604	6	baseline
4003210872	0.0190424	1.27796	0	0.0613588	227	baseline
4003210878	0.00724467	0.0054335	0	0	19	baseline
4003210879	0.001876	1.15561	0.0994278	0.0450239	42	baseline
4003210880	0	0.51942	0.00496261	0.00496261	98	baseline
4003210884	0.0167983	0.0821248	4.4646	0.419956	219	baseline
4003210887	0.00252124	0.842095	0.378186	0.0327761	353	baseline
4003210893	0	0.166763	0	0.0193349	139	baseline
4003210898	0.0563589	0.471635	1.54987	0.263997	305	baseline
4003210901	0.0374731	0.00936827	52.6403	3.16335	410	follow up
4003210903	0.00364864	0.277296	0.0510809	0.0255405	68	baseline
4003210904	0	1.26372	0	0.00321968	84	baseline
4003210906	0	0.981326	0.00153572	0.0076786	177	baseline
4003210908	0.011366	0.140181	0	0.00757734	263	baseline
4003210911	0	0.439614	0	0.00173076	339	baseline
4003210922	0	0.0196631	0	0	221	baseline
4003210924	0.0135033	0.232257	2.76818	0.140434	410	baseline
4003210930	0.00253267	3.93071	0.00379901	0.0493871	205	baseline
4003210935	0.0379186	0.582568	0.458471	0.0758372	369	baseline
4003210938	0.0279315	2.75474	4.10593	0.00174572	20	baseline
4003210941	0	0.557376	0	0	143	baseline
4003210942	0	1.59776	0.00597854	0.0732371	169	baseline
4003210943	0	0	0	0	228	baseline
4003210944	0	0.791745	0.00158985	0.0445158	247	baseline
4003210945	0.0629146	1.50635	0.0719024	0.104258	287	baseline
4003210946	0.0261861	0.619224	0.400493	0.0184843	331	baseline
4003210951	0.00929843	0.265005	0	0.0302199	56	baseline
4003210952	0	6.63941	0	0.0081997	89	baseline
4003210953	0	0.0794482	0	0.390018	150	baseline
4003210957	0	0.107357	0	0	296	baseline
